# Supplementary material for: Simultaneous photocatalytic and microbial degradation of dye-containing wastewater by a novel g-C3N4-P25/photosynthetic bacteria composite
Source: PLoS One. 2017 Mar 8;12(3):e0172747. doi: 10.1371/journal.pone.0172747 (PMC5342213; doi:10.1371/journal.pone.0172747)
Supplement: S1 File — (XLS) [file pone.0172747.s001.xls]

## Sheet: Fig 1
g-C3N4		g-C3N4/P25=1.5		P25
Theta	Intensity	Theta	Intensity	Theta	Intensity
5	16	5	5	5	8
5.02	15	5.02	8	5.02	6
5.04	23	5.04	4	5.04	5
5.06	16	5.06	5	5.06	7
5.08	21	5.08	6	5.08	8
5.1	14	5.1	1	5.1	6
5.12	21	5.12	7	5.12	1
5.14	30	5.14	3	5.14	6
5.16	26	5.16	7	5.16	7
5.18	25	5.18	8	5.18	6
5.2	23	5.2	4	5.2	3
5.22	21	5.22	2	5.22	4
5.24	17	5.24	2	5.24	8
5.26	22	5.26	4	5.26	2
5.28	16	5.28	8	5.28	3
5.3	15	5.3	9	5.3	6
5.32	27	5.32	6	5.32	7
5.34	22	5.34	5	5.34	5
5.36	26	5.36	6	5.36	5
5.38	21	5.38	6	5.38	5
5.4	11	5.4	5	5.4	10
5.42	19	5.42	8	5.42	7
5.44	16	5.44	4	5.44	12
5.46	29	5.46	2	5.46	6
5.48	20	5.48	4	5.48	3
5.5	26	5.5	8	5.5	1
5.52	25	5.52	5	5.52	4
5.54	18	5.54	6	5.54	2
5.56	19	5.56	5	5.56	3
5.58	19	5.58	6	5.58	8
5.6	25	5.6	2	5.6	5
5.62	16	5.62	2	5.62	8
5.64	21	5.64	6	5.64	2
5.66	16	5.66	3	5.66	5
5.68	14	5.68	7	5.68	3
5.7	19	5.7	6	5.7	5
5.72	15	5.72	5	5.72	5
5.74	18	5.74	3	5.74	7
5.76	14	5.76	3	5.76	3
5.78	22	5.78	3	5.78	4
5.8	16	5.8	1	5.8	2
5.82	26	5.82	4	5.82	3
5.84	19	5.84	2	5.84	3
5.86	18	5.86	3	5.86	1
5.88	18	5.88	7	5.88	9
5.9	16	5.9	6	5.9	1
5.92	17	5.92	6	5.92	3
5.94	10	5.94	4	5.94	3
5.96	16	5.96	4	5.96	4
5.98	24	5.98	2	5.98	5
6	20	6	7	6	3
6.02	13	6.02	3	6.02	5
6.04	20	6.04	3	6.04	4
6.06	14	6.06	4	6.06	3
6.08	23	6.08	3	6.08	5
6.1	24	6.1	4	6.1	1
6.12	17	6.12	6	6.12	4
6.14	20	6.14	1	6.14	6
6.16	24	6.16	5	6.16	5
6.18	15	6.18	3	6.18	5
6.2	15	6.2	4	6.2	4
6.22	24	6.22	0	6.22	4
6.24	13	6.24	7	6.24	1
6.26	16	6.26	8	6.26	5
6.28	22	6.28	5	6.28	2
6.3	23	6.3	5	6.3	7
6.32	21	6.32	6	6.32	4
6.34	12	6.34	4	6.34	3
6.36	23	6.36	3	6.36	4
6.38	12	6.38	4	6.38	2
6.4	16	6.4	3	6.4	5
6.42	16	6.42	1	6.42	0
6.44	19	6.44	1	6.44	3
6.46	18	6.46	4	6.46	1
6.48	10	6.48	7	6.48	3
6.5	18	6.5	6	6.5	7
6.52	24	6.52	1	6.52	1
6.54	21	6.54	4	6.54	8
6.56	23	6.56	1	6.56	4
6.58	28	6.58	5	6.58	4
6.6	12	6.6	4	6.6	5
6.62	20	6.62	2	6.62	2
6.64	21	6.64	3	6.64	3
6.66	15	6.66	4	6.66	8
6.68	20	6.68	4	6.68	5
6.7	24	6.7	4	6.7	3
6.72	25	6.72	2	6.72	3
6.74	21	6.74	3	6.74	4
6.76	16	6.76	2	6.76	3
6.78	15	6.78	8	6.78	7
6.8	15	6.8	4	6.8	2
6.82	19	6.82	2	6.82	1
6.84	23	6.84	7	6.84	3
6.86	16	6.86	2	6.86	5
6.88	21	6.88	6	6.88	7
6.9	25	6.9	7	6.9	6
6.92	27	6.92	5	6.92	1
6.94	14	6.94	7	6.94	3
6.96	18	6.96	4	6.96	3
6.98	25	6.98	3	6.98	2
7	19	7	7	7	8
7.02	20	7.02	4	7.02	5
7.04	19	7.04	1	7.04	3
7.06	19	7.06	5	7.06	4
7.08	15	7.08	8	7.08	2
7.1	20	7.1	2	7.1	2
7.12	21	7.12	6	7.12	1
7.14	16	7.14	3	7.14	3
7.16	14	7.16	2	7.16	5
7.18	24	7.18	6	7.18	5
7.2	17	7.2	2	7.2	6
7.22	19	7.22	5	7.22	1
7.24	19	7.24	6	7.24	2
7.26	22	7.26	6	7.26	3
7.28	20	7.28	1	7.28	4
7.3	20	7.3	3	7.3	2
7.32	18	7.32	6	7.32	0
7.34	21	7.34	3	7.34	2
7.36	14	7.36	5	7.36	2
7.38	15	7.38	4	7.38	2
7.4	22	7.4	2	7.4	5
7.42	24	7.42	2	7.42	3
7.44	23	7.44	4	7.44	4
7.46	17	7.46	2	7.46	7
7.48	19	7.48	3	7.48	4
7.5	26	7.5	2	7.5	3
7.52	18	7.52	4	7.52	2
7.54	18	7.54	7	7.54	3
7.56	20	7.56	5	7.56	3
7.58	22	7.58	3	7.58	2
7.6	21	7.6	6	7.6	2
7.62	21	7.62	3	7.62	3
7.64	17	7.64	4	7.64	3
7.66	18	7.66	3	7.66	2
7.68	24	7.68	3	7.68	3
7.7	23	7.7	8	7.7	3
7.72	29	7.72	2	7.72	4
7.74	23	7.74	3	7.74	6
7.76	15	7.76	3	7.76	2
7.78	23	7.78	3	7.78	3
7.8	19	7.8	1	7.8	2
7.82	22	7.82	2	7.82	4
7.84	16	7.84	4	7.84	4
7.86	22	7.86	1	7.86	4
7.88	19	7.88	6	7.88	4
7.9	13	7.9	2	7.9	3
7.92	20	7.92	6	7.92	2
7.94	13	7.94	1	7.94	4
7.96	18	7.96	10	7.96	4
7.98	18	7.98	4	7.98	3
8	23	8	2	8	1
8.02	19	8.02	4	8.02	2
8.04	22	8.04	2	8.04	3
8.06	29	8.06	3	8.06	5
8.08	25	8.08	6	8.08	2
8.1	20	8.1	4	8.1	4
8.12	21	8.12	0	8.12	0
8.14	19	8.14	6	8.14	3
8.16	21	8.16	2	8.16	3
8.18	21	8.18	3	8.18	2
8.2	20	8.2	5	8.2	3
8.22	25	8.22	2	8.22	1
8.24	27	8.24	3	8.24	3
8.26	22	8.26	1	8.26	1
8.28	25	8.28	4	8.28	6
8.3	16	8.3	4	8.3	3
8.32	20	8.32	2	8.32	2
8.34	28	8.34	3	8.34	2
8.36	27	8.36	1	8.36	1
8.38	26	8.38	3	8.38	3
8.4	23	8.4	4	8.4	3
8.42	18	8.42	3	8.42	3
8.44	24	8.44	3	8.44	3
8.46	20	8.46	3	8.46	4
8.48	22	8.48	2	8.48	5
8.5	28	8.5	1	8.5	2
8.52	18	8.52	2	8.52	2
8.54	18	8.54	5	8.54	3
8.56	25	8.56	3	8.56	3
8.58	31	8.58	2	8.58	5
8.6	18	8.6	4	8.6	4
8.62	23	8.62	5	8.62	5
8.64	25	8.64	1	8.64	1
8.66	24	8.66	3	8.66	2
8.68	28	8.68	4	8.68	4
8.7	33	8.7	3	8.7	6
8.72	29	8.72	4	8.72	2
8.74	25	8.74	4	8.74	1
8.76	26	8.76	2	8.76	3
8.78	32	8.78	3	8.78	1
8.8	26	8.8	1	8.8	3
8.82	29	8.82	5	8.82	1
8.84	19	8.84	3	8.84	2
8.86	25	8.86	7	8.86	3
8.88	22	8.88	2	8.88	1
8.9	24	8.9	5	8.9	1
8.92	13	8.92	3	8.92	4
8.94	27	8.94	5	8.94	3
8.96	21	8.96	8	8.96	2
8.98	27	8.98	4	8.98	2
9	26	9	4	9	6
9.02	20	9.02	2	9.02	2
9.04	24	9.04	3	9.04	3
9.06	21	9.06	6	9.06	4
9.08	32	9.08	5	9.08	2
9.1	29	9.1	1	9.1	4
9.12	22	9.12	5	9.12	1
9.14	30	9.14	6	9.14	2
9.16	24	9.16	3	9.16	1
9.18	29	9.18	4	9.18	1
9.2	26	9.2	5	9.2	5
9.22	35	9.22	2	9.22	4
9.24	30	9.24	0	9.24	4
9.26	30	9.26	5	9.26	4
9.28	26	9.28	5	9.28	6
9.3	27	9.3	1	9.3	1
9.32	24	9.32	7	9.32	4
9.34	29	9.34	3	9.34	1
9.36	26	9.36	5	9.36	4
9.38	32	9.38	3	9.38	5
9.4	26	9.4	2	9.4	2
9.42	18	9.42	4	9.42	3
9.44	27	9.44	8	9.44	2
9.46	22	9.46	5	9.46	3
9.48	21	9.48	4	9.48	3
9.5	25	9.5	3	9.5	4
9.52	30	9.52	5	9.52	4
9.54	30	9.54	7	9.54	4
9.56	32	9.56	3	9.56	1
9.58	28	9.58	1	9.58	4
9.6	26	9.6	2	9.6	2
9.62	37	9.62	3	9.62	3
9.64	35	9.64	5	9.64	2
9.66	29	9.66	4	9.66	0
9.68	25	9.68	6	9.68	0
9.7	30	9.7	7	9.7	3
9.72	39	9.72	5	9.72	3
9.74	30	9.74	5	9.74	0
9.76	25	9.76	4	9.76	0
9.78	28	9.78	7	9.78	3
9.8	26	9.8	3	9.8	6
9.82	23	9.82	5	9.82	2
9.84	41	9.84	4	9.84	3
9.86	36	9.86	4	9.86	4
9.88	44	9.88	4	9.88	6
9.9	35	9.9	2	9.9	3
9.92	25	9.92	3	9.92	0
9.94	28	9.94	8	9.94	2
9.96	32	9.96	4	9.96	5
9.98	31	9.98	8	9.98	5
10	28	10	4	10	5
10.02	26	10.02	2	10.02	7
10.04	38	10.04	2	10.04	3
10.06	35	10.06	6	10.06	2
10.08	31	10.08	9	10.08	3
10.1	24	10.1	6	10.1	2
10.12	32	10.12	3	10.12	5
10.14	34	10.14	2	10.14	5
10.16	29	10.16	2	10.16	5
10.18	36	10.18	2	10.18	2
10.2	29	10.2	5	10.2	0
10.22	41	10.22	6	10.22	1
10.24	34	10.24	3	10.24	3
10.26	33	10.26	4	10.26	3
10.28	46	10.28	6	10.28	1
10.3	31	10.3	3	10.3	1
10.32	25	10.32	4	10.32	3
10.34	33	10.34	6	10.34	0
10.36	45	10.36	8	10.36	1
10.38	39	10.38	5	10.38	4
10.4	32	10.4	2	10.4	5
10.42	26	10.42	4	10.42	3
10.44	47	10.44	4	10.44	4
10.46	39	10.46	2	10.46	3
10.48	38	10.48	3	10.48	1
10.5	31	10.5	2	10.5	5
10.52	30	10.52	5	10.52	2
10.54	33	10.54	5	10.54	3
10.56	33	10.56	3	10.56	2
10.58	46	10.58	5	10.58	1
10.6	45	10.6	7	10.6	4
10.62	53	10.62	8	10.62	2
10.64	49	10.64	5	10.64	1
10.66	42	10.66	8	10.66	2
10.68	36	10.68	7	10.68	5
10.7	51	10.7	6	10.7	2
10.72	47	10.72	6	10.72	2
10.74	43	10.74	8	10.74	4
10.76	50	10.76	5	10.76	2
10.78	40	10.78	7	10.78	4
10.8	48	10.8	9	10.8	3
10.82	48	10.82	4	10.82	2
10.84	46	10.84	6	10.84	3
10.86	48	10.86	4	10.86	2
10.88	45	10.88	5	10.88	2
10.9	52	10.9	6	10.9	1
10.92	40	10.92	6	10.92	4
10.94	41	10.94	7	10.94	1
10.96	42	10.96	4	10.96	3
10.98	38	10.98	11	10.98	2
11	35	11	5	11	4
11.02	48	11.02	6	11.02	3
11.04	49	11.04	6	11.04	1
11.06	47	11.06	3	11.06	3
11.08	52	11.08	4	11.08	2
11.1	44	11.1	3	11.1	3
11.12	41	11.12	5	11.12	3
11.14	45	11.14	4	11.14	1
11.16	43	11.16	2	11.16	2
11.18	41	11.18	7	11.18	1
11.2	50	11.2	10	11.2	3
11.22	49	11.22	8	11.22	2
11.24	56	11.24	4	11.24	4
11.26	42	11.26	5	11.26	7
11.28	50	11.28	5	11.28	5
11.3	38	11.3	3	11.3	2
11.32	30	11.32	4	11.32	3
11.34	50	11.34	3	11.34	2
11.36	41	11.36	2	11.36	2
11.38	47	11.38	4	11.38	2
11.4	57	11.4	2	11.4	4
11.42	53	11.42	5	11.42	3
11.44	58	11.44	7	11.44	1
11.46	60	11.46	6	11.46	3
11.48	42	11.48	5	11.48	2
11.5	45	11.5	5	11.5	3
11.52	46	11.52	7	11.52	1
11.54	48	11.54	8	11.54	1
11.56	59	11.56	6	11.56	3
11.58	57	11.58	9	11.58	3
11.6	50	11.6	8	11.6	4
11.62	55	11.62	7	11.62	3
11.64	51	11.64	5	11.64	1
11.66	47	11.66	4	11.66	3
11.68	57	11.68	5	11.68	3
11.7	57	11.7	4	11.7	1
11.72	54	11.72	2	11.72	4
11.74	54	11.74	4	11.74	3
11.76	53	11.76	7	11.76	2
11.78	60	11.78	9	11.78	4
11.8	65	11.8	9	11.8	3
11.82	59	11.82	6	11.82	4
11.84	62	11.84	5	11.84	2
11.86	66	11.86	6	11.86	2
11.88	61	11.88	9	11.88	1
11.9	49	11.9	8	11.9	3
11.92	65	11.92	5	11.92	5
11.94	67	11.94	7	11.94	1
11.96	84	11.96	5	11.96	2
11.98	70	11.98	5	11.98	4
12	73	12	7	12	2
12.02	61	12.02	5	12.02	3
12.04	71	12.04	7	12.04	2
12.06	65	12.06	7	12.06	4
12.08	69	12.08	4	12.08	3
12.1	66	12.1	5	12.1	5
12.12	64	12.12	3	12.12	3
12.14	71	12.14	4	12.14	3
12.16	75	12.16	6	12.16	3
12.18	81	12.18	4	12.18	1
12.2	70	12.2	8	12.2	3
12.22	84	12.22	7	12.22	2
12.24	88	12.24	11	12.24	3
12.26	74	12.26	11	12.26	1
12.28	82	12.28	11	12.28	4
12.3	82	12.3	7	12.3	3
12.32	94	12.32	6	12.32	7
12.34	89	12.34	5	12.34	4
12.36	95	12.36	5	12.36	4
12.38	97	12.38	7	12.38	1
12.4	107	12.4	9	12.4	3
12.42	115	12.42	8	12.42	2
12.44	115	12.44	12	12.44	3
12.46	101	12.46	11	12.46	4
12.48	114	12.48	13	12.48	2
12.5	120	12.5	7	12.5	6
12.52	116	12.52	10	12.52	4
12.54	117	12.54	11	12.54	2
12.56	120	12.56	9	12.56	3
12.58	122	12.58	14	12.58	4
12.6	127	12.6	8	12.6	6
12.62	134	12.62	8	12.62	3
12.64	137	12.64	7	12.64	4
12.66	149	12.66	8	12.66	6
12.68	122	12.68	14	12.68	4
12.7	121	12.7	11	12.7	3
12.72	129	12.72	8	12.72	4
12.74	141	12.74	20	12.74	2
12.76	139	12.76	14	12.76	5
12.78	127	12.78	13	12.78	1
12.8	156	12.8	17	12.8	2
12.82	166	12.82	14	12.82	1
12.84	176	12.84	9	12.84	4
12.86	158	12.86	13	12.86	3
12.88	137	12.88	11	12.88	3
12.9	142	12.9	12	12.9	3
12.92	147	12.92	18	12.92	4
12.94	140	12.94	17	12.94	2
12.96	145	12.96	16	12.96	4
12.98	139	12.98	13	12.98	5
13	142	13	10	13	6
13.02	142	13.02	14	13.02	5
13.04	163	13.04	16	13.04	7
13.06	156	13.06	21	13.06	3
13.08	137	13.08	18	13.08	7
13.1	148	13.1	13	13.1	5
13.12	142	13.12	17	13.12	3
13.14	144	13.14	16	13.14	3
13.16	150	13.16	11	13.16	3
13.18	138	13.18	10	13.18	3
13.2	147	13.2	11	13.2	4
13.22	151	13.22	8	13.22	3
13.24	150	13.24	9	13.24	4
13.26	150	13.26	9	13.26	4
13.28	150	13.28	13	13.28	5
13.3	150	13.3	12	13.3	4
13.32	142	13.32	10	13.32	7
13.34	155	13.34	10	13.34	7
13.36	146	13.36	8	13.36	2
13.38	150	13.38	13	13.38	3
13.4	149	13.4	15	13.4	4
13.42	144	13.42	15	13.42	3
13.44	145	13.44	13	13.44	3
13.46	153	13.46	13	13.46	3
13.48	145	13.48	13	13.48	3
13.5	140	13.5	9	13.5	3
13.52	135	13.52	9	13.52	2
13.54	131	13.54	13	13.54	3
13.56	129	13.56	16	13.56	3
13.58	129	13.58	13	13.58	4
13.6	136	13.6	11	13.6	4
13.62	135	13.62	12	13.62	4
13.64	137	13.64	12	13.64	3
13.66	130	13.66	14	13.66	2
13.68	152	13.68	13	13.68	1
13.7	128	13.7	16	13.7	0
13.72	126	13.72	14	13.72	4
13.74	142	13.74	14	13.74	4
13.76	130	13.76	13	13.76	4
13.78	145	13.78	12	13.78	2
13.8	148	13.8	15	13.8	3
13.82	140	13.82	17	13.82	5
13.84	147	13.84	15	13.84	5
13.86	141	13.86	15	13.86	3
13.88	141	13.88	11	13.88	2
13.9	135	13.9	12	13.9	4
13.92	128	13.92	16	13.92	4
13.94	126	13.94	16	13.94	3
13.96	130	13.96	14	13.96	4
13.98	138	13.98	11	13.98	4
14	132	14	10	14	4
14.02	138	14.02	11	14.02	4
14.04	124	14.04	17	14.04	5
14.06	135	14.06	10	14.06	6
14.08	141	14.08	10	14.08	6
14.1	146	14.1	17	14.1	5
14.12	123	14.12	15	14.12	2
14.14	131	14.14	12	14.14	5
14.16	144	14.16	7	14.16	6
14.18	136	14.18	10	14.18	4
14.2	145	14.2	15	14.2	4
14.22	140	14.22	18	14.22	6
14.24	131	14.24	16	14.24	5
14.26	126	14.26	16	14.26	4
14.28	131	14.28	16	14.28	2
14.3	124	14.3	13	14.3	2
14.32	121	14.32	12	14.32	4
14.34	122	14.34	12	14.34	6
14.36	125	14.36	13	14.36	5
14.38	118	14.38	13	14.38	4
14.4	147	14.4	13	14.4	3
14.42	131	14.42	13	14.42	1
14.44	124	14.44	11	14.44	0
14.46	117	14.46	14	14.46	1
14.48	119	14.48	14	14.48	4
14.5	122	14.5	11	14.5	4
14.52	120	14.52	11	14.52	2
14.54	115	14.54	14	14.54	6
14.56	116	14.56	14	14.56	6
14.58	127	14.58	13	14.58	3
14.6	136	14.6	13	14.6	3
14.62	134	14.62	16	14.62	2
14.64	129	14.64	12	14.64	6
14.66	131	14.66	16	14.66	7
14.68	130	14.68	15	14.68	6
14.7	117	14.7	15	14.7	5
14.72	129	14.72	13	14.72	3
14.74	138	14.74	10	14.74	2
14.76	141	14.76	16	14.76	5
14.78	137	14.78	16	14.78	3
14.8	118	14.8	13	14.8	4
14.82	114	14.82	15	14.82	2
14.84	121	14.84	17	14.84	3
14.86	121	14.86	13	14.86	3
14.88	124	14.88	12	14.88	3
14.9	112	14.9	14	14.9	5
14.92	136	14.92	8	14.92	7
14.94	136	14.94	8	14.94	3
14.96	131	14.96	13	14.96	3
14.98	131	14.98	14	14.98	1
15	130	15	12	15	3
15.02	123	15.02	10	15.02	5
15.04	116	15.04	9	15.04	6
15.06	123	15.06	16	15.06	5
15.08	126	15.08	18	15.08	3
15.1	143	15.1	18	15.1	2
15.12	137	15.12	13	15.12	1
15.14	121	15.14	12	15.14	6
15.16	123	15.16	11	15.16	6
15.18	113	15.18	13	15.18	4
15.2	121	15.2	13	15.2	3
15.22	120	15.22	9	15.22	2
15.24	116	15.24	9	15.24	3
15.26	126	15.26	16	15.26	3
15.28	122	15.28	15	15.28	3
15.3	122	15.3	14	15.3	6
15.32	117	15.32	15	15.32	4
15.34	124	15.34	13	15.34	1
15.36	118	15.36	14	15.36	3
15.38	111	15.38	14	15.38	3
15.4	116	15.4	11	15.4	3
15.42	126	15.42	12	15.42	3
15.44	132	15.44	12	15.44	4
15.46	129	15.46	14	15.46	4
15.48	126	15.48	13	15.48	2
15.5	127	15.5	14	15.5	1
15.52	124	15.52	15	15.52	2
15.54	124	15.54	12	15.54	2
15.56	128	15.56	12	15.56	4
15.58	125	15.58	14	15.58	9
15.6	121	15.6	13	15.6	7
15.62	121	15.62	16	15.62	4
15.64	126	15.64	15	15.64	5
15.66	129	15.66	16	15.66	5
15.68	116	15.68	15	15.68	5
15.7	120	15.7	15	15.7	6
15.72	129	15.72	12	15.72	6
15.74	129	15.74	9	15.74	5
15.76	118	15.76	15	15.76	4
15.78	115	15.78	15	15.78	3
15.8	122	15.8	16	15.8	2
15.82	123	15.82	14	15.82	4
15.84	122	15.84	15	15.84	5
15.86	121	15.86	12	15.86	3
15.88	123	15.88	12	15.88	3
15.9	118	15.9	14	15.9	7
15.92	121	15.92	8	15.92	7
15.94	131	15.94	12	15.94	4
15.96	127	15.96	14	15.96	4
15.98	130	15.98	16	15.98	4
16	130	16	11	16	2
16.02	132	16.02	9	16.02	4
16.04	140	16.04	12	16.04	5
16.06	124	16.06	17	16.06	3
16.08	121	16.08	18	16.08	3
16.1	120	16.1	16	16.1	7
16.12	115	16.12	13	16.12	6
16.14	129	16.14	12	16.14	3
16.16	138	16.16	8	16.16	4
16.18	127	16.18	10	16.18	4
16.2	135	16.2	13	16.2	3
16.22	115	16.22	10	16.22	5
16.24	106	16.24	12	16.24	6
16.26	111	16.26	15	16.26	6
16.28	114	16.28	11	16.28	4
16.3	130	16.3	11	16.3	3
16.32	124	16.32	12	16.32	4
16.34	128	16.34	12	16.34	3
16.36	131	16.36	15	16.36	2
16.38	131	16.38	20	16.38	1
16.4	128	16.4	18	16.4	2
16.42	119	16.42	13	16.42	3
16.44	110	16.44	13	16.44	6
16.46	106	16.46	14	16.46	4
16.48	117	16.48	13	16.48	1
16.5	116	16.5	15	16.5	2
16.52	123	16.52	20	16.52	4
16.54	128	16.54	17	16.54	3
16.56	128	16.56	10	16.56	5
16.58	129	16.58	10	16.58	4
16.6	124	16.6	12	16.6	3
16.62	140	16.62	11	16.62	4
16.64	130	16.64	11	16.64	6
16.66	115	16.66	11	16.66	4
16.68	126	16.68	14	16.68	4
16.7	132	16.7	17	16.7	5
16.72	117	16.72	15	16.72	4
16.74	119	16.74	17	16.74	4
16.76	136	16.76	15	16.76	5
16.78	132	16.78	10	16.78	5
16.8	117	16.8	11	16.8	6
16.82	127	16.82	13	16.82	5
16.84	133	16.84	13	16.84	2
16.86	125	16.86	19	16.86	3
16.88	130	16.88	20	16.88	4
16.9	130	16.9	15	16.9	5
16.92	124	16.92	15	16.92	7
16.94	122	16.94	15	16.94	4
16.96	118	16.96	18	16.96	2
16.98	126	16.98	17	16.98	4
17	143	17	10	17	4
17.02	136	17.02	8	17.02	5
17.04	143	17.04	12	17.04	6
17.06	142	17.06	14	17.06	4
17.08	130	17.08	14	17.08	2
17.1	133	17.1	15	17.1	2
17.12	142	17.12	11	17.12	3
17.14	140	17.14	8	17.14	4
17.16	130	17.16	12	17.16	3
17.18	135	17.18	12	17.18	2
17.2	131	17.2	11	17.2	4
17.22	130	17.22	11	17.22	4
17.24	129	17.24	11	17.24	2
17.26	134	17.26	12	17.26	2
17.28	145	17.28	17	17.28	2
17.3	142	17.3	15	17.3	2
17.32	129	17.32	14	17.32	4
17.34	137	17.34	18	17.34	6
17.36	149	17.36	20	17.36	4
17.38	148	17.38	16	17.38	1
17.4	157	17.4	15	17.4	4
17.42	159	17.42	19	17.42	6
17.44	148	17.44	19	17.44	4
17.46	146	17.46	19	17.46	3
17.48	148	17.48	17	17.48	6
17.5	133	17.5	14	17.5	7
17.52	116	17.52	15	17.52	4
17.54	133	17.54	15	17.54	5
17.56	137	17.56	14	17.56	4
17.58	138	17.58	16	17.58	2
17.6	154	17.6	21	17.6	3
17.62	137	17.62	20	17.62	6
17.64	141	17.64	19	17.64	4
17.66	156	17.66	19	17.66	4
17.68	148	17.68	16	17.68	4
17.7	155	17.7	14	17.7	2
17.72	161	17.72	15	17.72	2
17.74	151	17.74	17	17.74	3
17.76	149	17.76	21	17.76	2
17.78	139	17.78	20	17.78	2
17.8	131	17.8	17	17.8	3
17.82	141	17.82	16	17.82	2
17.84	145	17.84	16	17.84	3
17.86	153	17.86	20	17.86	1
17.88	157	17.88	19	17.88	2
17.9	147	17.9	15	17.9	3
17.92	153	17.92	13	17.92	4
17.94	149	17.94	12	17.94	6
17.96	133	17.96	14	17.96	5
17.98	146	17.98	18	17.98	5
18	156	18	16	18	3
18.02	151	18.02	16	18.02	3
18.04	141	18.04	21	18.04	4
18.06	143	18.06	19	18.06	3
18.08	150	18.08	15	18.08	5
18.1	151	18.1	13	18.1	5
18.12	144	18.12	15	18.12	4
18.14	133	18.14	17	18.14	3
18.16	139	18.16	22	18.16	3
18.18	145	18.18	22	18.18	4
18.2	149	18.2	14	18.2	4
18.22	151	18.22	15	18.22	3
18.24	136	18.24	15	18.24	4
18.26	138	18.26	10	18.26	4
18.28	144	18.28	12	18.28	4
18.3	143	18.3	13	18.3	3
18.32	146	18.32	18	18.32	3
18.34	150	18.34	19	18.34	3
18.36	157	18.36	14	18.36	2
18.38	148	18.38	14	18.38	4
18.4	146	18.4	16	18.4	4
18.42	145	18.42	20	18.42	4
18.44	145	18.44	21	18.44	3
18.46	146	18.46	18	18.46	2
18.48	136	18.48	16	18.48	2
18.5	135	18.5	17	18.5	4
18.52	141	18.52	20	18.52	6
18.54	150	18.54	17	18.54	6
18.56	135	18.56	20	18.56	3
18.58	115	18.58	21	18.58	5
18.6	136	18.6	17	18.6	5
18.62	146	18.62	9	18.62	3
18.64	129	18.64	8	18.64	3
18.66	136	18.66	14	18.66	4
18.68	131	18.68	15	18.68	5
18.7	125	18.7	17	18.7	4
18.72	134	18.72	18	18.72	5
18.74	139	18.74	18	18.74	5
18.76	144	18.76	17	18.76	8
18.78	144	18.78	15	18.78	7
18.8	143	18.8	17	18.8	5
18.82	145	18.82	22	18.82	5
18.84	137	18.84	17	18.84	2
18.86	145	18.86	9	18.86	4
18.88	142	18.88	13	18.88	6
18.9	131	18.9	16	18.9	6
18.92	130	18.92	17	18.92	6
18.94	137	18.94	12	18.94	5
18.96	145	18.96	9	18.96	6
18.98	140	18.98	10	18.98	4
19	131	19	13	19	3
19.02	142	19.02	12	19.02	4
19.04	143	19.04	15	19.04	4
19.06	143	19.06	20	19.06	3
19.08	137	19.08	16	19.08	1
19.1	128	19.1	13	19.1	4
19.12	139	19.12	13	19.12	6
19.14	141	19.14	16	19.14	5
19.16	136	19.16	12	19.16	4
19.18	133	19.18	9	19.18	3
19.2	133	19.2	12	19.2	2
19.22	136	19.22	14	19.22	4
19.24	148	19.24	17	19.24	3
19.26	141	19.26	19	19.26	2
19.28	137	19.28	15	19.28	1
19.3	140	19.3	15	19.3	3
19.32	132	19.32	17	19.32	5
19.34	124	19.34	14	19.34	5
19.36	127	19.36	15	19.36	2
19.38	128	19.38	17	19.38	2
19.4	120	19.4	11	19.4	4
19.42	135	19.42	12	19.42	4
19.44	143	19.44	11	19.44	5
19.46	137	19.46	11	19.46	4
19.48	152	19.48	16	19.48	3
19.5	157	19.5	17	19.5	2
19.52	146	19.52	17	19.52	2
19.54	147	19.54	15	19.54	3
19.56	138	19.56	18	19.56	6
19.58	127	19.58	19	19.58	5
19.6	136	19.6	16	19.6	3
19.62	138	19.62	16	19.62	4
19.64	128	19.64	14	19.64	2
19.66	138	19.66	15	19.66	2
19.68	133	19.68	11	19.68	3
19.7	140	19.7	15	19.7	3
19.72	141	19.72	17	19.72	3
19.74	137	19.74	18	19.74	4
19.76	138	19.76	15	19.76	5
19.78	131	19.78	10	19.78	6
19.8	126	19.8	13	19.8	5
19.82	123	19.82	12	19.82	4
19.84	124	19.84	16	19.84	2
19.86	132	19.86	15	19.86	4
19.88	135	19.88	15	19.88	5
19.9	127	19.9	16	19.9	4
19.92	124	19.92	16	19.92	3
19.94	139	19.94	17	19.94	4
19.96	137	19.96	14	19.96	4
19.98	136	19.98	15	19.98	4
20	127	20	19	20	4
20.02	113	20.02	18	20.02	3
20.04	123	20.04	19	20.04	5
20.06	131	20.06	18	20.06	6
20.08	123	20.08	15	20.08	5
20.1	124	20.1	11	20.1	5
20.12	132	20.12	11	20.12	3
20.14	139	20.14	16	20.14	6
20.16	144	20.16	12	20.16	4
20.18	128	20.18	14	20.18	1
20.2	125	20.2	17	20.2	2
20.22	124	20.22	14	20.22	4
20.24	123	20.24	15	20.24	6
20.26	128	20.26	15	20.26	5
20.28	133	20.28	18	20.28	8
20.3	134	20.3	12	20.3	7
20.32	139	20.32	13	20.32	3
20.34	138	20.34	15	20.34	3
20.36	133	20.36	16	20.36	4
20.38	131	20.38	18	20.38	1
20.4	134	20.4	13	20.4	3
20.42	128	20.42	13	20.42	4
20.44	150	20.44	14	20.44	5
20.46	144	20.46	13	20.46	5
20.48	121	20.48	13	20.48	4
20.5	132	20.5	16	20.5	5
20.52	129	20.52	16	20.52	6
20.54	121	20.54	15	20.54	4
20.56	132	20.56	16	20.56	6
20.58	136	20.58	11	20.58	2
20.6	144	20.6	13	20.6	6
20.62	137	20.62	18	20.62	5
20.64	131	20.64	16	20.64	4
20.66	138	20.66	13	20.66	4
20.68	126	20.68	8	20.68	3
20.7	118	20.7	9	20.7	2
20.72	133	20.72	12	20.72	4
20.74	128	20.74	11	20.74	6
20.76	122	20.76	10	20.76	6
20.78	125	20.78	12	20.78	3
20.8	147	20.8	13	20.8	4
20.82	124	20.82	15	20.82	6
20.84	134	20.84	17	20.84	5
20.86	139	20.86	14	20.86	2
20.88	129	20.88	14	20.88	6
20.9	135	20.9	14	20.9	3
20.92	138	20.92	9	20.92	3
20.94	126	20.94	14	20.94	4
20.96	132	20.96	14	20.96	5
20.98	140	20.98	10	20.98	5
21	129	21	16	21	6
21.02	119	21.02	21	21.02	4
21.04	138	21.04	25	21.04	5
21.06	140	21.06	15	21.06	5
21.08	132	21.08	20	21.08	7
21.1	127	21.1	16	21.1	7
21.12	124	21.12	23	21.12	5
21.14	139	21.14	16	21.14	6
21.16	134	21.16	16	21.16	5
21.18	126	21.18	19	21.18	5
21.2	122	21.2	21	21.2	4
21.22	132	21.22	16	21.22	6
21.24	146	21.24	12	21.24	5
21.26	148	21.26	16	21.26	3
21.28	150	21.28	13	21.28	5
21.3	148	21.3	10	21.3	4
21.32	138	21.32	15	21.32	6
21.34	143	21.34	19	21.34	5
21.36	141	21.36	18	21.36	3
21.38	147	21.38	16	21.38	2
21.4	151	21.4	16	21.4	5
21.42	143	21.42	20	21.42	7
21.44	138	21.44	24	21.44	3
21.46	136	21.46	22	21.46	4
21.48	119	21.48	17	21.48	2
21.5	148	21.5	22	21.5	2
21.52	143	21.52	17	21.52	2
21.54	138	21.54	18	21.54	3
21.56	138	21.56	15	21.56	4
21.58	144	21.58	11	21.58	6
21.6	134	21.6	18	21.6	6
21.62	150	21.62	20	21.62	4
21.64	144	21.64	11	21.64	5
21.66	137	21.66	12	21.66	5
21.68	141	21.68	17	21.68	4
21.7	151	21.7	17	21.7	4
21.72	152	21.72	12	21.72	3
21.74	136	21.74	11	21.74	5
21.76	138	21.76	17	21.76	4
21.78	151	21.78	22	21.78	3
21.8	151	21.8	16	21.8	5
21.82	159	21.82	17	21.82	4
21.84	141	21.84	17	21.84	6
21.86	134	21.86	20	21.86	7
21.88	136	21.88	18	21.88	7
21.9	138	21.9	25	21.9	3
21.92	131	21.92	18	21.92	4
21.94	146	21.94	16	21.94	6
21.96	150	21.96	25	21.96	5
21.98	142	21.98	26	21.98	7
22	132	22	20	22	5
22.02	135	22.02	17	22.02	6
22.04	145	22.04	20	22.04	4
22.06	124	22.06	19	22.06	2
22.08	139	22.08	20	22.08	2
22.1	151	22.1	16	22.1	6
22.12	152	22.12	18	22.12	5
22.14	143	22.14	17	22.14	3
22.16	127	22.16	18	22.16	2
22.18	133	22.18	16	22.18	6
22.2	146	22.2	17	22.2	3
22.22	143	22.22	19	22.22	5
22.24	150	22.24	17	22.24	3
22.26	144	22.26	13	22.26	4
22.28	150	22.28	18	22.28	2
22.3	147	22.3	19	22.3	4
22.32	131	22.32	17	22.32	3
22.34	149	22.34	12	22.34	4
22.36	133	22.36	15	22.36	7
22.38	154	22.38	20	22.38	5
22.4	133	22.4	20	22.4	6
22.42	133	22.42	15	22.42	1
22.44	141	22.44	13	22.44	3
22.46	140	22.46	17	22.46	5
22.48	154	22.48	25	22.48	6
22.5	152	22.5	19	22.5	5
22.52	142	22.52	15	22.52	6
22.54	134	22.54	16	22.54	5
22.56	130	22.56	14	22.56	8
22.58	139	22.58	20	22.58	5
22.6	136	22.6	14	22.6	6
22.62	131	22.62	20	22.62	5
22.64	137	22.64	20	22.64	6
22.66	138	22.66	14	22.66	3
22.68	137	22.68	16	22.68	6
22.7	114	22.7	20	22.7	4
22.72	139	22.72	16	22.72	4
22.74	141	22.74	24	22.74	4
22.76	139	22.76	22	22.76	2
22.78	126	22.78	16	22.78	4
22.8	133	22.8	16	22.8	7
22.82	136	22.82	12	22.82	8
22.84	144	22.84	24	22.84	4
22.86	131	22.86	16	22.86	9
22.88	140	22.88	16	22.88	6
22.9	135	22.9	9	22.9	4
22.92	142	22.92	15	22.92	2
22.94	140	22.94	12	22.94	3
22.96	137	22.96	14	22.96	4
22.98	135	22.98	15	22.98	7
23	145	23	20	23	9
23.02	149	23.02	16	23.02	10
23.04	142	23.04	15	23.04	8
23.06	138	23.06	22	23.06	6
23.08	132	23.08	24	23.08	4
23.1	158	23.1	21	23.1	3
23.12	128	23.12	19	23.12	3
23.14	136	23.14	22	23.14	6
23.16	148	23.16	18	23.16	7
23.18	144	23.18	17	23.18	5
23.2	120	23.2	18	23.2	6
23.22	140	23.22	14	23.22	5
23.24	148	23.24	17	23.24	8
23.26	144	23.26	14	23.26	5
23.28	141	23.28	16	23.28	5
23.3	140	23.3	15	23.3	9
23.32	129	23.32	25	23.32	5
23.34	137	23.34	17	23.34	8
23.36	146	23.36	17	23.36	7
23.38	118	23.38	13	23.38	4
23.4	124	23.4	16	23.4	2
23.42	125	23.42	13	23.42	5
23.44	127	23.44	19	23.44	4
23.46	126	23.46	21	23.46	5
23.48	148	23.48	13	23.48	8
23.5	151	23.5	16	23.5	7
23.52	146	23.52	21	23.52	7
23.54	135	23.54	23	23.54	4
23.56	137	23.56	16	23.56	7
23.58	141	23.58	18	23.58	9
23.6	148	23.6	21	23.6	9
23.62	139	23.62	22	23.62	7
23.64	122	23.64	18	23.64	11
23.66	110	23.66	19	23.66	3
23.68	143	23.68	22	23.68	6
23.7	139	23.7	14	23.7	8
23.72	134	23.72	21	23.72	4
23.74	128	23.74	21	23.74	5
23.76	139	23.76	13	23.76	5
23.78	146	23.78	12	23.78	4
23.8	141	23.8	28	23.8	4
23.82	122	23.82	19	23.82	8
23.84	139	23.84	24	23.84	8
23.86	137	23.86	7	23.86	8
23.88	125	23.88	12	23.88	6
23.9	117	23.9	23	23.9	10
23.92	137	23.92	17	23.92	6
23.94	148	23.94	14	23.94	8
23.96	136	23.96	15	23.96	8
23.98	147	23.98	19	23.98	10
24	129	24	15	24	13
24.02	136	24.02	12	24.02	8
24.04	130	24.04	22	24.04	16
24.06	167	24.06	22	24.06	7
24.08	142	24.08	22	24.08	15
24.1	129	24.1	25	24.1	12
24.12	143	24.12	20	24.12	13
24.14	141	24.14	24	24.14	9
24.16	147	24.16	16	24.16	13
24.18	129	24.18	21	24.18	8
24.2	133	24.2	20	24.2	11
24.22	137	24.22	20	24.22	19
24.24	129	24.24	21	24.24	11
24.26	146	24.26	24	24.26	14
24.28	159	24.28	24	24.28	13
24.3	143	24.3	23	24.3	20
24.32	135	24.32	23	24.32	14
24.34	149	24.34	25	24.34	13
24.36	131	24.36	22	24.36	10
24.38	134	24.38	21	24.38	17
24.4	150	24.4	27	24.4	19
24.42	154	24.42	35	24.42	21
24.44	147	24.44	23	24.44	18
24.46	145	24.46	26	24.46	20
24.48	160	24.48	25	24.48	16
24.5	148	24.5	27	24.5	18
24.52	162	24.52	28	24.52	19
24.54	143	24.54	25	24.54	21
24.56	184	24.56	30	24.56	20
24.58	182	24.58	39	24.58	35
24.6	165	24.6	49	24.6	33
24.62	154	24.62	38	24.62	30
24.64	149	24.64	28	24.64	29
24.66	147	24.66	27	24.66	29
24.68	155	24.68	23	24.68	37
24.7	160	24.7	38	24.7	45
24.72	146	24.72	40	24.72	36
24.74	161	24.74	48	24.74	45
24.76	133	24.76	44	24.76	54
24.78	159	24.78	44	24.78	59
24.8	168	24.8	49	24.8	74
24.82	155	24.82	64	24.82	70
24.84	160	24.84	73	24.84	66
24.86	163	24.86	59	24.86	78
24.88	152	24.88	61	24.88	98
24.9	164	24.9	87	24.9	114
24.92	176	24.92	90	24.92	124
24.94	166	24.94	104	24.94	142
24.96	161	24.96	118	24.96	141
24.98	177	24.98	102	24.98	183
25	161	25	131	25	205
25.02	166	25.02	149	25.02	213
25.04	160	25.04	180	25.04	214
25.06	187	25.06	164	25.06	251
25.08	180	25.08	204	25.08	276
25.1	183	25.1	194	25.1	331
25.12	155	25.12	276	25.12	335
25.14	149	25.14	252	25.14	371
25.16	177	25.16	303	25.16	351
25.18	178	25.18	304	25.18	410
25.2	173	25.2	306	25.2	428
25.22	174	25.22	372	25.22	433
25.24	166	25.24	378	25.24	448
25.26	168	25.26	382	25.26	446
25.28	174	25.28	378	25.28	460
25.3	179	25.3	383	25.3	421
25.32	216	25.32	426	25.32	369
25.34	187	25.34	373	25.34	392
25.36	197	25.36	339	25.36	371
25.38	184	25.38	352	25.38	358
25.4	190	25.4	338	25.4	294
25.42	196	25.42	296	25.42	258
25.44	207	25.44	291	25.44	246
25.46	192	25.46	240	25.46	205
25.48	182	25.48	257	25.48	184
25.5	220	25.5	222	25.5	191
25.52	206	25.52	193	25.52	169
25.54	196	25.54	167	25.54	146
25.56	202	25.56	146	25.56	133
25.58	210	25.58	142	25.58	110
25.6	225	25.6	133	25.6	94
25.62	224	25.62	112	25.62	98
25.64	209	25.64	103	25.64	72
25.66	239	25.66	83	25.66	57
25.68	186	25.68	77	25.68	69
25.7	211	25.7	86	25.7	54
25.72	241	25.72	90	25.72	48
25.74	234	25.74	69	25.74	60
25.76	250	25.76	77	25.76	45
25.78	242	25.78	51	25.78	47
25.8	237	25.8	58	25.8	43
25.82	237	25.82	38	25.82	32
25.84	255	25.84	62	25.84	37
25.86	226	25.86	49	25.86	34
25.88	242	25.88	42	25.88	33
25.9	260	25.9	59	25.9	29
25.92	272	25.92	44	25.92	30
25.94	254	25.94	50	25.94	20
25.96	266	25.96	31	25.96	21
25.98	269	25.98	44	25.98	37
26	266	26	46	26	21
26.02	240	26.02	40	26.02	27
26.04	279	26.04	45	26.04	29
26.06	267	26.06	31	26.06	25
26.08	284	26.08	45	26.08	23
26.1	306	26.1	42	26.1	18
26.12	284	26.12	42	26.12	21
26.14	300	26.14	37	26.14	14
26.16	302	26.16	33	26.16	22
26.18	276	26.18	39	26.18	19
26.2	291	26.2	47	26.2	10
26.22	329	26.22	28	26.22	18
26.24	296	26.24	35	26.24	18
26.26	334	26.26	41	26.26	16
26.28	347	26.28	30	26.28	14
26.3	338	26.3	32	26.3	15
26.32	322	26.32	39	26.32	17
26.34	325	26.34	46	26.34	13
26.36	379	26.36	35	26.36	21
26.38	376	26.38	26	26.38	13
26.4	358	26.4	43	26.4	10
26.42	388	26.42	29	26.42	9
26.44	368	26.44	36	26.44	13
26.46	386	26.46	37	26.46	9
26.48	408	26.48	40	26.48	17
26.5	420	26.5	37	26.5	15
26.52	436	26.52	39	26.52	11
26.54	463	26.54	36	26.54	7
26.56	462	26.56	45	26.56	10
26.58	519	26.58	46	26.58	12
26.6	458	26.6	32	26.6	6
26.62	462	26.62	37	26.62	13
26.64	498	26.64	49	26.64	15
26.66	493	26.66	35	26.66	10
26.68	528	26.68	37	26.68	13
26.7	546	26.7	42	26.7	15
26.72	561	26.72	42	26.72	13
26.74	496	26.74	48	26.74	11
26.76	571	26.76	51	26.76	7
26.78	604	26.78	43	26.78	14
26.8	565	26.8	43	26.8	13
26.82	608	26.82	62	26.82	18
26.84	636	26.84	51	26.84	10
26.86	647	26.86	60	26.86	10
26.88	632	26.88	46	26.88	11
26.9	660	26.9	66	26.9	11
26.92	703	26.92	53	26.92	12
26.94	707	26.94	52	26.94	18
26.96	711	26.96	70	26.96	14
26.98	763	26.98	68	26.98	22
27	741	27	60	27	10
27.02	821	27.02	75	27.02	12
27.04	852	27.04	67	27.04	22
27.06	819	27.06	72	27.06	24
27.08	818	27.08	87	27.08	15
27.1	845	27.1	81	27.1	25
27.12	876	27.12	99	27.12	22
27.14	933	27.14	100	27.14	21
27.16	955	27.16	92	27.16	32
27.18	919	27.18	97	27.18	36
27.2	945	27.2	110	27.2	28
27.22	939	27.22	116	27.22	46
27.24	1028	27.24	137	27.24	39
27.26	1004	27.26	143	27.26	58
27.28	1049	27.28	123	27.28	66
27.3	1059	27.3	136	27.3	75
27.32	1099	27.32	154	27.32	79
27.34	1104	27.34	159	27.34	86
27.36	1103	27.36	183	27.36	77
27.38	1078	27.38	172	27.38	78
27.4	1106	27.4	167	27.4	75
27.42	1083	27.42	188	27.42	82
27.44	1073	27.44	183	27.44	78
27.46	1111	27.46	178	27.46	62
27.48	1132	27.48	206	27.48	58
27.5	1123	27.5	220	27.5	70
27.52	1080	27.52	187	27.52	51
27.54	1167	27.54	166	27.54	41
27.56	1088	27.56	183	27.56	38
27.58	1113	27.58	168	27.58	37
27.6	1062	27.6	166	27.6	21
27.62	1026	27.62	175	27.62	27
27.64	1072	27.64	164	27.64	25
27.66	1054	27.66	167	27.66	16
27.68	1041	27.68	170	27.68	18
27.7	1014	27.7	193	27.7	17
27.72	992	27.72	163	27.72	9
27.74	981	27.74	165	27.74	14
27.76	927	27.76	177	27.76	10
27.78	964	27.78	165	27.78	11
27.8	923	27.8	176	27.8	9
27.82	872	27.82	152	27.82	10
27.84	908	27.84	188	27.84	13
27.86	886	27.86	158	27.86	9
27.88	840	27.88	160	27.88	8
27.9	835	27.9	152	27.9	8
27.92	805	27.92	142	27.92	10
27.94	740	27.94	129	27.94	9
27.96	725	27.96	142	27.96	9
27.98	733	27.98	125	27.98	6
28	715	28	119	28	13
28.02	663	28.02	117	28.02	8
28.04	673	28.04	100	28.04	8
28.06	624	28.06	121	28.06	6
28.08	600	28.08	103	28.08	9
28.1	544	28.1	110	28.1	15
28.12	553	28.12	93	28.12	8
28.14	597	28.14	71	28.14	4
28.16	535	28.16	81	28.16	5
28.18	479	28.18	72	28.18	10
28.2	490	28.2	73	28.2	9
28.22	478	28.22	76	28.22	6
28.24	459	28.24	72	28.24	4
28.26	469	28.26	69	28.26	5
28.28	435	28.28	67	28.28	9
28.3	416	28.3	60	28.3	9
28.32	376	28.32	53	28.32	8
28.34	396	28.34	59	28.34	7
28.36	380	28.36	56	28.36	9
28.38	349	28.38	42	28.38	5
28.4	350	28.4	43	28.4	6
28.42	354	28.42	40	28.42	5
28.44	333	28.44	44	28.44	4
28.46	303	28.46	50	28.46	2
28.48	307	28.48	35	28.48	5
28.5	333	28.5	44	28.5	6
28.52	298	28.52	46	28.52	8
28.54	296	28.54	40	28.54	4
28.56	297	28.56	40	28.56	3
28.58	294	28.58	39	28.58	5
28.6	270	28.6	31	28.6	2
28.62	258	28.62	30	28.62	4
28.64	279	28.64	32	28.64	3
28.66	271	28.66	29	28.66	3
28.68	255	28.68	33	28.68	4
28.7	267	28.7	31	28.7	3
28.72	260	28.72	31	28.72	5
28.74	251	28.74	30	28.74	3
28.76	255	28.76	26	28.76	3
28.78	249	28.78	27	28.78	4
28.8	229	28.8	22	28.8	6
28.82	236	28.82	19	28.82	6
28.84	221	28.84	24	28.84	6
28.86	218	28.86	26	28.86	4
28.88	231	28.88	24	28.88	7
28.9	230	28.9	27	28.9	5
28.92	211	28.92	30	28.92	4
28.94	200	28.94	35	28.94	3
28.96	204	28.96	33	28.96	7
28.98	213	28.98	22	28.98	8
29	195	29	18	29	6
29.02	198	29.02	25	29.02	4
29.04	209	29.04	22	29.04	4
29.06	198	29.06	28	29.06	5
29.08	199	29.08	21	29.08	4
29.1	189	29.1	19	29.1	4
29.12	182	29.12	21	29.12	5
29.14	174	29.14	22	29.14	4
29.16	179	29.16	19	29.16	3
29.18	162	29.18	19	29.18	7
29.2	172	29.2	21	29.2	7
29.22	182	29.22	17	29.22	5
29.24	178	29.24	19	29.24	6
29.26	167	29.26	18	29.26	5
29.28	159	29.28	18	29.28	3
29.3	168	29.3	19	29.3	3
29.32	178	29.32	18	29.32	4
29.34	161	29.34	16	29.34	6
29.36	167	29.36	15	29.36	4
29.38	163	29.38	18	29.38	3
29.4	161	29.4	17	29.4	5
29.42	157	29.42	13	29.42	6
29.44	157	29.44	18	29.44	5
29.46	153	29.46	16	29.46	5
29.48	155	29.48	17	29.48	4
29.5	164	29.5	16	29.5	2
29.52	148	29.52	15	29.52	1
29.54	141	29.54	19	29.54	4
29.56	143	29.56	19	29.56	3
29.58	143	29.58	19	29.58	3
29.6	151	29.6	19	29.6	4
29.62	156	29.62	13	29.62	3
29.64	147	29.64	16	29.64	4
29.66	143	29.66	12	29.66	4
29.68	135	29.68	17	29.68	5
29.7	145	29.7	22	29.7	4
29.72	148	29.72	19	29.72	3
29.74	143	29.74	13	29.74	6
29.76	132	29.76	14	29.76	5
29.78	137	29.78	17	29.78	1
29.8	120	29.8	19	29.8	1
29.82	125	29.82	17	29.82	4
29.84	142	29.84	14	29.84	4
29.86	140	29.86	11	29.86	3
29.88	132	29.88	12	29.88	5
29.9	125	29.9	17	29.9	5
29.92	129	29.92	15	29.92	5
29.94	137	29.94	8	29.94	5
29.96	128	29.96	14	29.96	4
29.98	134	29.98	17	29.98	3
30	130	30	16	30	3
30.02	124	30.02	13	30.02	4
30.04	123	30.04	15	30.04	3
30.06	118	30.06	13	30.06	3
30.08	119	30.08	12	30.08	2
30.1	119	30.1	17	30.1	1
30.12	120	30.12	20	30.12	2
30.14	118	30.14	20	30.14	3
30.16	131	30.16	19	30.16	4
30.18	116	30.18	20	30.18	4
30.2	126	30.2	15	30.2	3
30.22	139	30.22	16	30.22	4
30.24	123	30.24	14	30.24	5
30.26	109	30.26	13	30.26	6
30.28	114	30.28	17	30.28	3
30.3	128	30.3	18	30.3	7
30.32	118	30.32	21	30.32	8
30.34	122	30.34	18	30.34	5
30.36	127	30.36	12	30.36	3
30.38	115	30.38	12	30.38	1
30.4	124	30.4	15	30.4	4
30.42	128	30.42	17	30.42	3
30.44	119	30.44	13	30.44	6
30.46	125	30.46	14	30.46	5
30.48	112	30.48	12	30.48	5
30.5	101	30.5	11	30.5	5
30.52	105	30.52	15	30.52	6
30.54	118	30.54	17	30.54	6
30.56	105	30.56	18	30.56	5
30.58	107	30.58	14	30.58	4
30.6	121	30.6	14	30.6	5
30.62	121	30.62	19	30.62	5
30.64	117	30.64	15	30.64	4
30.66	114	30.66	10	30.66	4
30.68	107	30.68	9	30.68	4
30.7	112	30.7	14	30.7	2
30.72	115	30.72	12	30.72	7
30.74	115	30.74	13	30.74	8
30.76	124	30.76	15	30.76	5
30.78	115	30.78	15	30.78	6
30.8	103	30.8	13	30.8	5
30.82	116	30.82	17	30.82	2
30.84	115	30.84	14	30.84	4
30.86	119	30.86	9	30.86	4
30.88	117	30.88	14	30.88	4
30.9	104	30.9	17	30.9	3
30.92	108	30.92	15	30.92	2
30.94	124	30.94	11	30.94	3
30.96	112	30.96	15	30.96	2
30.98	118	30.98	16	30.98	2
31	122	31	9	31	3
31.02	103	31.02	8	31.02	4
31.04	108	31.04	16	31.04	6
31.06	117	31.06	13	31.06	6
31.08	112	31.08	13	31.08	4
31.1	99	31.1	14	31.1	4
31.12	98	31.12	12	31.12	4
31.14	98	31.14	11	31.14	3
31.16	103	31.16	14	31.16	1
31.18	111	31.18	13	31.18	6
31.2	108	31.2	13	31.2	5
31.22	109	31.22	13	31.22	2
31.24	105	31.24	12	31.24	2
31.26	95	31.26	14	31.26	3
31.28	93	31.28	13	31.28	2
31.3	97	31.3	13	31.3	3
31.32	102	31.32	11	31.32	5
31.34	105	31.34	11	31.34	2
31.36	104	31.36	12	31.36	1
31.38	100	31.38	10	31.38	4
31.4	90	31.4	7	31.4	2
31.42	92	31.42	11	31.42	1
31.44	97	31.44	15	31.44	3
31.46	106	31.46	14	31.46	4
31.48	96	31.48	13	31.48	4
31.5	95	31.5	13	31.5	5
31.52	101	31.52	10	31.52	3
31.54	88	31.54	10	31.54	4
31.56	85	31.56	12	31.56	3
31.58	96	31.58	13	31.58	2
31.6	98	31.6	16	31.6	4
31.62	102	31.62	13	31.62	2
31.64	96	31.64	11	31.64	3
31.66	93	31.66	14	31.66	5
31.68	100	31.68	13	31.68	3
31.7	97	31.7	10	31.7	3
31.72	87	31.72	10	31.72	3
31.74	84	31.74	10	31.74	5
31.76	89	31.76	11	31.76	5
31.78	94	31.78	11	31.78	4
31.8	97	31.8	13	31.8	5
31.82	97	31.82	12	31.82	7
31.84	97	31.84	9	31.84	4
31.86	93	31.86	11	31.86	3
31.88	98	31.88	13	31.88	5
31.9	97	31.9	11	31.9	3
31.92	86	31.92	8	31.92	2
31.94	87	31.94	9	31.94	3
31.96	85	31.96	7	31.96	4
31.98	89	31.98	9	31.98	2
32	95	32	17	32	4
32.02	87	32.02	15	32.02	4
32.04	89	32.04	9	32.04	3
32.06	89	32.06	11	32.06	2
32.08	80	32.08	15	32.08	3
32.1	82	32.1	11	32.1	5
32.12	91	32.12	10	32.12	4
32.14	87	32.14	9	32.14	4
32.16	85	32.16	6	32.16	4
32.18	97	32.18	8	32.18	4
32.2	95	32.2	8	32.2	6
32.22	85	32.22	8	32.22	6
32.24	85	32.24	8	32.24	6
32.26	90	32.26	8	32.26	5
32.28	87	32.28	11	32.28	3
32.3	85	32.3	9	32.3	2
32.32	94	32.32	9	32.32	4
32.34	86	32.34	11	32.34	4
32.36	84	32.36	9	32.36	3
32.38	82	32.38	11	32.38	5
32.4	78	32.4	11	32.4	4
32.42	87	32.42	10	32.42	3
32.44	82	32.44	8	32.44	2
32.46	78	32.46	7	32.46	2
32.48	79	32.48	9	32.48	4
32.5	76	32.5	10	32.5	4
32.52	83	32.52	12	32.52	3
32.54	82	32.54	10	32.54	5
32.56	81	32.56	5	32.56	3
32.58	89	32.58	7	32.58	3
32.6	90	32.6	10	32.6	3
32.62	78	32.62	12	32.62	4
32.64	77	32.64	14	32.64	7
32.66	81	32.66	9	32.66	4
32.68	86	32.68	5	32.68	2
32.7	85	32.7	5	32.7	3
32.72	76	32.72	9	32.72	3
32.74	75	32.74	11	32.74	4
32.76	76	32.76	10	32.76	2
32.78	87	32.78	14	32.78	1
32.8	97	32.8	15	32.8	2
32.82	90	32.82	12	32.82	4
32.84	88	32.84	10	32.84	3
32.86	92	32.86	11	32.86	3
32.88	80	32.88	12	32.88	3
32.9	77	32.9	13	32.9	4
32.92	80	32.92	10	32.92	3
32.94	79	32.94	10	32.94	4
32.96	81	32.96	9	32.96	4
32.98	81	32.98	8	32.98	2
33	70	33	9	33	2
33.02	72	33.02	12	33.02	2
33.04	82	33.04	11	33.04	2
33.06	90	33.06	10	33.06	3
33.08	90	33.08	9	33.08	4
33.1	81	33.1	9	33.1	4
33.12	76	33.12	12	33.12	5
33.14	84	33.14	11	33.14	5
33.16	95	33.16	12	33.16	5
33.18	100	33.18	10	33.18	3
33.2	88	33.2	8	33.2	3
33.22	68	33.22	9	33.22	2
33.24	77	33.24	11	33.24	1
33.26	83	33.26	10	33.26	4
33.28	76	33.28	5	33.28	6
33.3	77	33.3	9	33.3	5
33.32	80	33.32	11	33.32	3
33.34	73	33.34	11	33.34	4
33.36	70	33.36	11	33.36	4
33.38	73	33.38	9	33.38	3
33.4	80	33.4	7	33.4	3
33.42	75	33.42	9	33.42	5
33.44	67	33.44	10	33.44	3
33.46	74	33.46	7	33.46	2
33.48	72	33.48	9	33.48	3
33.5	73	33.5	12	33.5	3
33.52	85	33.52	10	33.52	5
33.54	86	33.54	9	33.54	3
33.56	73	33.56	10	33.56	1
33.58	77	33.58	10	33.58	5
33.6	79	33.6	10	33.6	6
33.62	78	33.62	9	33.62	3
33.64	77	33.64	9	33.64	2
33.66	71	33.66	11	33.66	3
33.68	75	33.68	9	33.68	2
33.7	75	33.7	10	33.7	2
33.72	72	33.72	8	33.72	2
33.74	76	33.74	7	33.74	2
33.76	68	33.76	8	33.76	4
33.78	65	33.78	11	33.78	3
33.8	75	33.8	10	33.8	4
33.82	79	33.82	7	33.82	5
33.84	86	33.84	11	33.84	4
33.86	83	33.86	9	33.86	5
33.88	62	33.88	13	33.88	7
33.9	68	33.9	12	33.9	3
33.92	77	33.92	9	33.92	1
33.94	71	33.94	7	33.94	2
33.96	66	33.96	5	33.96	3
33.98	72	33.98	8	33.98	5
34	71	34	9	34	4
34.02	70	34.02	6	34.02	2
34.04	80	34.04	7	34.04	2
34.06	71	34.06	10	34.06	2
34.08	69	34.08	10	34.08	3
34.1	73	34.1	8	34.1	2
34.12	76	34.12	10	34.12	4
34.14	75	34.14	11	34.14	5
34.16	76	34.16	9	34.16	5
34.18	71	34.18	8	34.18	6
34.2	75	34.2	9	34.2	5
34.22	82	34.22	10	34.22	5
34.24	76	34.24	11	34.24	4
34.26	74	34.26	11	34.26	3
34.28	73	34.28	12	34.28	1
34.3	69	34.3	12	34.3	3
34.32	70	34.32	12	34.32	3
34.34	81	34.34	14	34.34	2
34.36	87	34.36	12	34.36	2
34.38	69	34.38	9	34.38	3
34.4	63	34.4	8	34.4	4
34.42	64	34.42	9	34.42	4
34.44	73	34.44	9	34.44	4
34.46	66	34.46	8	34.46	2
34.48	59	34.48	7	34.48	5
34.5	74	34.5	10	34.5	6
34.52	79	34.52	8	34.52	4
34.54	67	34.54	8	34.54	5
34.56	69	34.56	12	34.56	6
34.58	68	34.58	10	34.58	4
34.6	73	34.6	10	34.6	3
34.62	75	34.62	12	34.62	3
34.64	79	34.64	12	34.64	4
34.66	65	34.66	12	34.66	6
34.68	73	34.68	7	34.68	4
34.7	78	34.7	10	34.7	7
34.72	77	34.72	11	34.72	5
34.74	63	34.74	9	34.74	4
34.76	68	34.76	8	34.76	6
34.78	83	34.78	6	34.78	5
34.8	70	34.8	9	34.8	2
34.82	64	34.82	10	34.82	3
34.84	74	34.84	10	34.84	4
34.86	78	34.86	9	34.86	5
34.88	76	34.88	8	34.88	6
34.9	64	34.9	8	34.9	5
34.92	68	34.92	11	34.92	2
34.94	86	34.94	10	34.94	3
34.96	78	34.96	8	34.96	5
34.98	76	34.98	11	34.98	5
35	78	35	8	35	5
35.02	80	35.02	11	35.02	2
35.04	73	35.04	12	35.04	4
35.06	65	35.06	13	35.06	5
35.08	61	35.08	10	35.08	2
35.1	66	35.1	11	35.1	3
35.12	75	35.12	12	35.12	4
35.14	76	35.14	11	35.14	6
35.16	60	35.16	10	35.16	6
35.18	69	35.18	10	35.18	3
35.2	70	35.2	9	35.2	3
35.22	67	35.22	8	35.22	2
35.24	80	35.24	12	35.24	5
35.26	75	35.26	14	35.26	7
35.28	73	35.28	8	35.28	5
35.3	71	35.3	8	35.3	6
35.32	67	35.32	10	35.32	10
35.34	72	35.34	11	35.34	5
35.36	74	35.36	13	35.36	4
35.38	75	35.38	11	35.38	1
35.4	70	35.4	9	35.4	2
35.42	64	35.42	12	35.42	7
35.44	73	35.44	12	35.44	8
35.46	70	35.46	12	35.46	8
35.48	59	35.48	9	35.48	4
35.5	60	35.5	11	35.5	5
35.52	88	35.52	11	35.52	5
35.54	84	35.54	9	35.54	5
35.56	73	35.56	13	35.56	10
35.58	63	35.58	15	35.58	7
35.6	68	35.6	15	35.6	7
35.62	82	35.62	16	35.62	8
35.64	72	35.64	10	35.64	6
35.66	68	35.66	15	35.66	7
35.68	67	35.68	15	35.68	9
35.7	62	35.7	14	35.7	6
35.72	69	35.72	16	35.72	13
35.74	67	35.74	15	35.74	19
35.76	67	35.76	12	35.76	14
35.78	76	35.78	15	35.78	12
35.8	73	35.8	17	35.8	17
35.82	70	35.82	12	35.82	19
35.84	77	35.84	17	35.84	16
35.86	76	35.86	24	35.86	22
35.88	74	35.88	24	35.88	22
35.9	78	35.9	21	35.9	22
35.92	77	35.92	29	35.92	31
35.94	72	35.94	27	35.94	34
35.96	71	35.96	39	35.96	24
35.98	70	35.98	31	35.98	31
36	69	36	31	36	34
36.02	70	36.02	35	36.02	41
36.04	80	36.04	36	36.04	44
36.06	70	36.06	33	36.06	35
36.08	72	36.08	32	36.08	32
36.1	84	36.1	41	36.1	35
36.12	66	36.12	46	36.12	37
36.14	68	36.14	35	36.14	28
36.16	64	36.16	37	36.16	23
36.18	81	36.18	47	36.18	21
36.2	70	36.2	32	36.2	23
36.22	64	36.22	31	36.22	19
36.24	71	36.24	21	36.24	13
36.26	58	36.26	21	36.26	14
36.28	58	36.28	16	36.28	12
36.3	72	36.3	21	36.3	14
36.32	68	36.32	27	36.32	16
36.34	76	36.34	12	36.34	11
36.36	80	36.36	14	36.36	12
36.38	67	36.38	17	36.38	10
36.4	78	36.4	13	36.4	12
36.42	71	36.42	12	36.42	9
36.44	58	36.44	9	36.44	9
36.46	63	36.46	19	36.46	15
36.48	67	36.48	23	36.48	11
36.5	75	36.5	17	36.5	13
36.52	64	36.52	14	36.52	15
36.54	70	36.54	17	36.54	14
36.56	69	36.56	22	36.56	9
36.58	72	36.58	20	36.58	11
36.6	79	36.6	18	36.6	10
36.62	64	36.62	21	36.62	14
36.64	67	36.64	19	36.64	18
36.66	77	36.66	16	36.66	16
36.68	75	36.68	28	36.68	14
36.7	76	36.7	18	36.7	15
36.72	79	36.72	17	36.72	23
36.74	56	36.74	19	36.74	20
36.76	66	36.76	21	36.76	24
36.78	73	36.78	25	36.78	22
36.8	68	36.8	20	36.8	25
36.82	64	36.82	24	36.82	28
36.84	57	36.84	28	36.84	32
36.86	65	36.86	24	36.86	24
36.88	69	36.88	30	36.88	26
36.9	59	36.9	30	36.9	30
36.92	59	36.92	28	36.92	24
36.94	65	36.94	30	36.94	28
36.96	57	36.96	32	36.96	32
36.98	61	36.98	31	36.98	29
37	61	37	30	37	33
37.02	62	37.02	26	37.02	31
37.04	71	37.04	33	37.04	30
37.06	61	37.06	31	37.06	30
37.08	59	37.08	39	37.08	27
37.1	72	37.1	25	37.1	24
37.12	62	37.12	29	37.12	25
37.14	69	37.14	30	37.14	26
37.16	61	37.16	31	37.16	20
37.18	65	37.18	25	37.18	19
37.2	67	37.2	20	37.2	19
37.22	73	37.22	28	37.22	19
37.24	68	37.24	21	37.24	24
37.26	59	37.26	22	37.26	15
37.28	69	37.28	31	37.28	17
37.3	68	37.3	27	37.3	15
37.32	70	37.32	19	37.32	15
37.34	69	37.34	23	37.34	23
37.36	71	37.36	19	37.36	21
37.38	62	37.38	21	37.38	25
37.4	60	37.4	21	37.4	33
37.42	55	37.42	22	37.42	20
37.44	75	37.44	36	37.44	22
37.46	62	37.46	33	37.46	25
37.48	78	37.48	36	37.48	37
37.5	67	37.5	36	37.5	33
37.52	63	37.52	32	37.52	36
37.54	77	37.54	30	37.54	44
37.56	59	37.56	36	37.56	43
37.58	76	37.58	43	37.58	53
37.6	69	37.6	53	37.6	61
37.62	63	37.62	49	37.62	59
37.64	64	37.64	58	37.64	69
37.66	58	37.66	62	37.66	76
37.68	68	37.68	63	37.68	68
37.7	64	37.7	68	37.7	78
37.72	74	37.72	68	37.72	77
37.74	62	37.74	71	37.74	80
37.76	79	37.76	68	37.76	77
37.78	73	37.78	71	37.78	95
37.8	79	37.8	74	37.8	84
37.82	60	37.82	73	37.82	89
37.84	60	37.84	75	37.84	74
37.86	69	37.86	76	37.86	92
37.88	83	37.88	78	37.88	86
37.9	68	37.9	72	37.9	76
37.92	72	37.92	78	37.92	74
37.94	65	37.94	74	37.94	80
37.96	69	37.96	64	37.96	64
37.98	75	37.98	66	37.98	47
38	64	38	75	38	59
38.02	60	38.02	62	38.02	65
38.04	62	38.04	47	38.04	40
38.06	60	38.06	57	38.06	52
38.08	66	38.08	43	38.08	41
38.1	77	38.1	43	38.1	35
38.12	68	38.12	40	38.12	41
38.14	71	38.14	30	38.14	30
38.16	62	38.16	40	38.16	27
38.18	66	38.18	36	38.18	30
38.2	58	38.2	37	38.2	31
38.22	65	38.22	31	38.22	21
38.24	60	38.24	25	38.24	31
38.26	59	38.26	32	38.26	29
38.28	53	38.28	22	38.28	21
38.3	79	38.3	37	38.3	33
38.32	57	38.32	30	38.32	24
38.34	66	38.34	32	38.34	22
38.36	58	38.36	30	38.36	34
38.38	75	38.38	30	38.38	32
38.4	67	38.4	28	38.4	32
38.42	67	38.42	31	38.42	34
38.44	75	38.44	27	38.44	32
38.46	76	38.46	26	38.46	23
38.48	68	38.48	40	38.48	25
38.5	62	38.5	35	38.5	37
38.52	83	38.52	31	38.52	35
38.54	65	38.54	39	38.54	41
38.56	79	38.56	37	38.56	35
38.58	66	38.58	34	38.58	30
38.6	60	38.6	28	38.6	34
38.62	54	38.62	30	38.62	36
38.64	60	38.64	39	38.64	38
38.66	72	38.66	31	38.66	31
38.68	68	38.68	22	38.68	24
38.7	67	38.7	38	38.7	26
38.72	62	38.72	24	38.72	14
38.74	64	38.74	28	38.74	23
38.76	72	38.76	27	38.76	24
38.78	67	38.78	31	38.78	20
38.8	72	38.8	36	38.8	12
38.82	59	38.82	23	38.82	13
38.84	67	38.84	26	38.84	18
38.86	68	38.86	15	38.86	11
38.88	62	38.88	14	38.88	13
38.9	63	38.9	20	38.9	11
38.92	71	38.92	24	38.92	14
38.94	61	38.94	14	38.94	12
38.96	58	38.96	20	38.96	9
38.98	56	38.98	19	38.98	15
39	66	39	18	39	9
39.02	61	39.02	28	39.02	16
39.04	66	39.04	18	39.04	13
39.06	68	39.06	12	39.06	13
39.08	78	39.08	19	39.08	10
39.1	70	39.1	9	39.1	8
39.12	85	39.12	15	39.12	10
39.14	75	39.14	13	39.14	15
39.16	70	39.16	14	39.16	10
39.18	67	39.18	14	39.18	14
39.2	74	39.2	18	39.2	10
39.22	81	39.22	22	39.22	9
39.24	72	39.24	24	39.24	10
39.26	67	39.26	13	39.26	11
39.28	68	39.28	22	39.28	9
39.3	73	39.3	23	39.3	11
39.32	71	39.32	10	39.32	3
39.34	72	39.34	22	39.34	7
39.36	78	39.36	18	39.36	8
39.38	70	39.38	19	39.38	9
39.4	74	39.4	16	39.4	9
39.42	83	39.42	16	39.42	7
39.44	72	39.44	10	39.44	6
39.46	71	39.46	11	39.46	2
39.48	77	39.48	9	39.48	9
39.5	65	39.5	10	39.5	10
39.52	69	39.52	11	39.52	5
39.54	64	39.54	8	39.54	4
39.56	70	39.56	8	39.56	6
39.58	61	39.58	10	39.58	6
39.6	67	39.6	15	39.6	6
39.62	67	39.62	10	39.62	7
39.64	84	39.64	14	39.64	5
39.66	82	39.66	8	39.66	8
39.68	69	39.68	14	39.68	5
39.7	62	39.7	10	39.7	7
39.72	57	39.72	8	39.72	3
39.74	78	39.74	10	39.74	5
39.76	74	39.76	10	39.76	7
39.78	48	39.78	10	39.78	4
39.8	66	39.8	9	39.8	2
39.82	63	39.82	7	39.82	3
39.84	71	39.84	8	39.84	1
39.86	84	39.86	10	39.86	6
39.88	72	39.88	12	39.88	1
39.9	81	39.9	11	39.9	5
39.92	74	39.92	9	39.92	5
39.94	64	39.94	7	39.94	6
39.96	71	39.96	7	39.96	8
39.98	66	39.98	6	39.98	6
40	66	40	16	40	3
40.02	72	40.02	3	40.02	4
40.04	70	40.04	18	40.04	4
40.06	56	40.06	11	40.06	6
40.08	58	40.08	11	40.08	3
40.1	63	40.1	12	40.1	7
40.12	63	40.12	12	40.12	4
40.14	68	40.14	9	40.14	5
40.16	78	40.16	11	40.16	3
40.18	67	40.18	15	40.18	4
40.2	80	40.2	8	40.2	1
40.22	64	40.22	15	40.22	2
40.24	65	40.24	8	40.24	8
40.26	79	40.26	8	40.26	4
40.28	79	40.28	11	40.28	3
40.3	72	40.3	7	40.3	7
40.32	63	40.32	13	40.32	3
40.34	67	40.34	12	40.34	5
40.36	68	40.36	7	40.36	5
40.38	63	40.38	9	40.38	6
40.4	67	40.4	10	40.4	0
40.42	81	40.42	12	40.42	4
40.44	66	40.44	13	40.44	1
40.46	71	40.46	18	40.46	1
40.48	70	40.48	10	40.48	7
40.5	49	40.5	9	40.5	3
40.52	62	40.52	10	40.52	4
40.54	66	40.54	15	40.54	5
40.56	63	40.56	8	40.56	3
40.58	68	40.58	7	40.58	7
40.6	73	40.6	14	40.6	11
40.62	72	40.62	13	40.62	7
40.64	72	40.64	13	40.64	5
40.66	75	40.66	6	40.66	4
40.68	67	40.68	9	40.68	3
40.7	71	40.7	13	40.7	1
40.72	86	40.72	12	40.72	3
40.74	62	40.74	11	40.74	4
40.76	65	40.76	7	40.76	8
40.78	68	40.78	17	40.78	1
40.8	71	40.8	9	40.8	5
40.82	64	40.82	14	40.82	0
40.84	69	40.84	16	40.84	5
40.86	63	40.86	18	40.86	4
40.88	82	40.88	7	40.88	3
40.9	61	40.9	9	40.9	4
40.92	61	40.92	6	40.92	8
40.94	75	40.94	15	40.94	6
40.96	70	40.96	13	40.96	5
40.98	88	40.98	13	40.98	5
41	74	41	18	41	7
41.02	72	41.02	10	41.02	9
41.04	59	41.04	15	41.04	12
41.06	81	41.06	15	41.06	14
41.08	74	41.08	16	41.08	11
41.1	77	41.1	13	41.1	12
41.12	71	41.12	16	41.12	10
41.14	61	41.14	11	41.14	19
41.16	78	41.16	23	41.16	18
41.18	88	41.18	15	41.18	22
41.2	66	41.2	18	41.2	26
41.22	74	41.22	25	41.22	20
41.24	54	41.24	22	41.24	15
41.26	68	41.26	28	41.26	19
41.28	67	41.28	27	41.28	17
41.3	82	41.3	22	41.3	31
41.32	72	41.32	22	41.32	11
41.34	66	41.34	19	41.34	19
41.36	63	41.36	25	41.36	8
41.38	64	41.38	25	41.38	13
41.4	68	41.4	16	41.4	10
41.42	58	41.42	14	41.42	14
41.44	64	41.44	21	41.44	7
41.46	65	41.46	18	41.46	6
41.48	78	41.48	22	41.48	6
41.5	68	41.5	15	41.5	8
41.52	71	41.52	8	41.52	7
41.54	77	41.54	14	41.54	6
41.56	86	41.56	19	41.56	6
41.58	67	41.58	10	41.58	2
41.6	52	41.6	13	41.6	5
41.62	72	41.62	16	41.62	4
41.64	72	41.64	13	41.64	3
41.66	75	41.66	9	41.66	5
41.68	64	41.68	7	41.68	6
41.7	62	41.7	8	41.7	4
41.72	62	41.72	14	41.72	4
41.74	73	41.74	13	41.74	1
41.76	66	41.76	19	41.76	5
41.78	71	41.78	15	41.78	4
41.8	66	41.8	9	41.8	2
41.82	60	41.82	12	41.82	2
41.84	75	41.84	11	41.84	1
41.86	69	41.86	8	41.86	6
41.88	62	41.88	9	41.88	2
41.9	77	41.9	8	41.9	1
41.92	74	41.92	13	41.92	2
41.94	55	41.94	12	41.94	2
41.96	62	41.96	16	41.96	2
41.98	57	41.98	11	41.98	1
42	63	42	9	42	4
42.02	76	42.02	16	42.02	2
42.04	66	42.04	9	42.04	5
42.06	71	42.06	8	42.06	2
42.08	68	42.08	7	42.08	2
42.1	68	42.1	7	42.1	0
42.12	63	42.12	10	42.12	2
42.14	84	42.14	12	42.14	3
42.16	81	42.16	8	42.16	3
42.18	68	42.18	11	42.18	5
42.2	73	42.2	8	42.2	1
42.22	65	42.22	11	42.22	2
42.24	51	42.24	7	42.24	1
42.26	76	42.26	10	42.26	3
42.28	70	42.28	12	42.28	2
42.3	57	42.3	10	42.3	6
42.32	60	42.32	12	42.32	3
42.34	81	42.34	10	42.34	7
42.36	80	42.36	10	42.36	4
42.38	69	42.38	8	42.38	5
42.4	64	42.4	7	42.4	4
42.42	72	42.42	10	42.42	4
42.44	69	42.44	12	42.44	2
42.46	58	42.46	16	42.46	3
42.48	64	42.48	12	42.48	5
42.5	73	42.5	14	42.5	3
42.52	87	42.52	10	42.52	0
42.54	78	42.54	12	42.54	1
42.56	81	42.56	8	42.56	5
42.58	71	42.58	9	42.58	2
42.6	80	42.6	17	42.6	3
42.62	71	42.62	8	42.62	3
42.64	71	42.64	7	42.64	6
42.66	72	42.66	11	42.66	4
42.68	78	42.68	9	42.68	4
42.7	66	42.7	14	42.7	5
42.72	80	42.72	8	42.72	7
42.74	75	42.74	13	42.74	4
42.76	63	42.76	11	42.76	6
42.78	73	42.78	9	42.78	3
42.8	72	42.8	11	42.8	2
42.82	72	42.82	8	42.82	3
42.84	72	42.84	10	42.84	3
42.86	69	42.86	10	42.86	0
42.88	70	42.88	10	42.88	1
42.9	60	42.9	8	42.9	4
42.92	82	42.92	11	42.92	2
42.94	76	42.94	7	42.94	2
42.96	80	42.96	14	42.96	4
42.98	84	42.98	7	42.98	3
43	94	43	14	43	4
43.02	70	43.02	12	43.02	5
43.04	68	43.04	9	43.04	5
43.06	80	43.06	10	43.06	4
43.08	85	43.08	7	43.08	3
43.1	83	43.1	9	43.1	2
43.12	74	43.12	9	43.12	1
43.14	81	43.14	11	43.14	4
43.16	77	43.16	15	43.16	4
43.18	79	43.18	10	43.18	4
43.2	74	43.2	12	43.2	3
43.22	83	43.22	8	43.22	2
43.24	78	43.24	10	43.24	4
43.26	79	43.26	14	43.26	2
43.28	88	43.28	15	43.28	3
43.3	77	43.3	12	43.3	2
43.32	67	43.32	10	43.32	2
43.34	79	43.34	7	43.34	4
43.36	85	43.36	10	43.36	3
43.38	88	43.38	12	43.38	4
43.4	100	43.4	19	43.4	1
43.42	89	43.42	16	43.42	4
43.44	83	43.44	7	43.44	2
43.46	74	43.46	16	43.46	5
43.48	85	43.48	15	43.48	2
43.5	90	43.5	16	43.5	8
43.52	78	43.52	12	43.52	3
43.54	81	43.54	14	43.54	4
43.56	83	43.56	14	43.56	5
43.58	76	43.58	7	43.58	3
43.6	78	43.6	9	43.6	3
43.62	85	43.62	12	43.62	4
43.64	82	43.64	22	43.64	3
43.66	91	43.66	14	43.66	5
43.68	77	43.68	11	43.68	1
43.7	87	43.7	7	43.7	5
43.72	87	43.72	13	43.72	4
43.74	90	43.74	14	43.74	2
43.76	73	43.76	12	43.76	4
43.78	84	43.78	14	43.78	3
43.8	79	43.8	12	43.8	1
43.82	84	43.82	14	43.82	6
43.84	79	43.84	17	43.84	4
43.86	86	43.86	14	43.86	6
43.88	82	43.88	19	43.88	5
43.9	83	43.9	17	43.9	8
43.92	80	43.92	18	43.92	7
43.94	81	43.94	20	43.94	9
43.96	72	43.96	12	43.96	6
43.98	70	43.98	21	43.98	5
44	82	44	22	44	5
44.02	85	44.02	14	44.02	6
44.04	70	44.04	17	44.04	4
44.06	96	44.06	11	44.06	11
44.08	82	44.08	15	44.08	11
44.1	92	44.1	18	44.1	11
44.12	77	44.12	20	44.12	4
44.14	88	44.14	17	44.14	4
44.16	80	44.16	22	44.16	4
44.18	79	44.18	17	44.18	9
44.2	98	44.2	15	44.2	5
44.22	96	44.22	19	44.22	6
44.24	93	44.24	18	44.24	4
44.26	88	44.26	18	44.26	5
44.28	74	44.28	13	44.28	3
44.3	83	44.3	14	44.3	5
44.32	90	44.32	16	44.32	8
44.34	87	44.34	17	44.34	3
44.36	91	44.36	21	44.36	4
44.38	85	44.38	15	44.38	4
44.4	91	44.4	13	44.4	2
44.42	82	44.42	13	44.42	2
44.44	79	44.44	11	44.44	6
44.46	78	44.46	16	44.46	6
44.48	78	44.48	16	44.48	5
44.5	83	44.5	14	44.5	3
44.52	84	44.52	14	44.52	2
44.54	84	44.54	13	44.54	3
44.56	90	44.56	11	44.56	1
44.58	88	44.58	8	44.58	3
44.6	86	44.6	12	44.6	5
44.62	86	44.62	15	44.62	3
44.64	92	44.64	10	44.64	2
44.66	100	44.66	12	44.66	4
44.68	92	44.68	15	44.68	5
44.7	77	44.7	13	44.7	3
44.72	83	44.72	11	44.72	2
44.74	88	44.74	14	44.74	1
44.76	72	44.76	15	44.76	3
44.78	79	44.78	13	44.78	2
44.8	88	44.8	13	44.8	2
44.82	83	44.82	11	44.82	1
44.84	84	44.84	18	44.84	3
44.86	77	44.86	19	44.86	2
44.88	80	44.88	10	44.88	3
44.9	80	44.9	13	44.9	3
44.92	80	44.92	18	44.92	2
44.94	72	44.94	11	44.94	3
[truncated: 1,753 more rows]

## Sheet: Fig 2
	C/C0				-ln((C/C0)
Time (min)	g-C3N4	P25	C:P=1:1.5	Time (min)	g-C3N4	P25	C:P=1:1.5
0	0.222	0.2	0.207	0	1	1	1
10	0.192	0.157	0.153	10	0.86486	0.785	0.73913
20	0.159	0.12	0.103	20	0.71622	0.6	0.49758
30	0.14	0.093	0.062	30	0.63063	0.465	0.29952
40	0.13	0.067	0.029	40	0.58559	0.335	0.1401
50	0.125	0.034	0.009	50	0.56306	0.17	0.04348
60	0.12	0.015	0.003	60	0.54054	0.075	0.01449

## Sheet: Fig 3
	X-3b concentration(mg/L)		Removal percentage(%)
Time (h)	CA+PC(D)	CA+PC(L)
0	36.1841	35.9248	0	0
1	17.2558	13.28	52.311	63.034
2	14.5765	9.73639	59.716	72.898
3	12.5886	4.80985	65.21	86.611
4	11.6379	3.59983	67.837	89.98
5	11.8107	2.13051	67.359	94.07

## Sheet: Fig 5
CA+B+PC				CA+PC				CA+B				PC
P/P0	Adsorption	P/P0	Desorption	P/P0	Adsorption	P/P0	Desorption	P/P0	Adsorption	P/P0	Desorption	P/P0	Adsorption(P-C)	P/P0	Desorption(P-C)
0.05721	0.81434	0.9929	17.6336	0.05654	1.96173	0.98831	36.1518	0.05779	0.05717	0.99529	-2.55378	0.0495	6.44417	0.99	84.7614
0.08472	0.91767	0.94884	9.92397	0.08522	2.13975	0.95144	22.2871	0.08472	0.06485	0.94262	-3.35126	0.09651	7.28496	0.95621	53.0766
0.11998	0.96981	0.91195	4.59491	0.11981	2.27768	0.91398	11.6015	0.1203	0.00959	0.90709	-3.34443	0.11975	7.63651	0.92668	37.0849
0.15481	0.99854	0.87484	2.2698	0.15474	2.34652	0.87409	7.46638	0.17452	-0.12183	0.87201	-3.27589	0.15475	8.12607	0.88374	27.5366
0.18982	0.97103	0.83863	1.27125	0.18977	2.40312	0.8373	5.68649	0.20908	-0.27142	0.83681	-3.13768	0.18974	8.60373	0.84221	23.1256
0.22478	0.93025	0.80337	0.74895	0.22472	2.44771	0.80182	4.71887	0.24386	-0.38862	0.80197	-3.05634	0.22468	9.03296	0.80492	20.6014
0.27968	0.84772	0.76817	0.45207	0.25953	2.49349	0.76661	4.11195	0.27891	-0.51167	0.76685	-2.90557	0.25982	9.48538	0.76876	18.8389
0.31394	0.79656	0.73285	0.30748	0.29469	2.49767	0.73142	3.69248	0.31382	-0.66968	0.73192	-2.77508	0.29483	9.90796	0.75089	18.1399
0.34979	0.70706	0.69791	0.22361	0.32955	2.51222	0.71501	3.49535	0.34951	-0.86396	0.69693	-2.59465	0.33067	10.3148	0.71552	16.9485
0.38458	0.64309	0.6628	0.17604	0.36522	2.50512	0.67975	3.23608	0.38446	-1.02994	0.66203	-2.41522	0.36528	10.7033	0.68029	15.9633
0.42	0.54933	0.62766	0.20321	0.41915	2.53956	0.64492	3.06765	0.4195	-1.1994	0.6268	-2.25844	0.40042	11.1224	0.64543	15.1349
0.45482	0.48813	0.59261	0.17552	0.43551	2.53362	0.60982	2.88754	0.45476	-1.38931	0.59158	-2.09333	0.43542	11.5247	0.61062	14.4117
0.48957	0.38737	0.55749	0.22285	0.48914	2.55079	0.57518	2.7608	0.48938	-1.55573	0.55666	-1.90981	0.47075	11.9612	0.57569	13.7922
0.5249	0.29718	0.52247	0.2605	0.50537	2.6222	0.53988	2.7463	0.52439	-1.73844	0.52212	-1.7648	0.50543	12.3953	0.54067	13.2356
0.55971	0.24998	0.48737	0.30989	0.54016	2.63587	0.4861	2.64158	0.55945	-1.9094	0.48657	-1.60932	0.54044	12.8724	0.50547	12.6813
0.59468	0.20122	0.45218	0.34977	0.59326	2.75371	0.46999	2.50611	0.59428	-2.07866	0.45077	-1.44236	0.57551	13.3855	0.47062	11.8685
0.62959	0.14073	0.41643	0.36985	0.60951	2.80544	0.41643	2.42835	0.62942	-2.2646	0.41585	-1.29124	0.61038	13.9281	0.43504	11.3941
0.66469	0.10918	0.38137	0.37803	0.64517	2.90481	0.38063	2.37888	0.66433	-2.48262	0.38154	-1.13673	0.64541	14.5607	0.39996	10.9761
0.69984	0.07666	0.34556	0.41762	0.67931	3.03032	0.34558	2.30071	0.69933	-2.6504	0.34566	-0.97026	0.68051	15.2634	0.36468	10.5474
0.73471	0.08714	0.31047	0.4753	0.71448	3.21471	0.31065	2.22656	0.73424	-2.81161	0.31098	-0.9528	0.71552	16.1143	0.32957	10.0983
0.75134	0.12314	0.27547	0.52672	0.75001	3.48838	0.27576	2.15673	0.76932	-2.97084	0.27552	-0.82459	0.75034	17.1077	0.29511	9.65035
0.78612	0.21349	0.24065	0.56806	0.78498	3.83666	0.24071	2.07027	0.80424	-3.11699	0.24068	-0.71879	0.78541	18.3599	0.25999	9.19277
0.82091	0.40031	0.20577	0.58626	0.81964	4.39523	0.20574	1.96359	0.83923	-3.22918	0.20559	-0.62045	0.82037	19.9366	0.22521	8.7315
0.85621	0.79698	0.17073	0.58759	0.85477	5.24149	0.1709	1.84271	0.87424	-3.31933	0.1707	-0.54649	0.85509	22.1584	0.19038	8.25847
0.89125	1.56674	0.13578	0.58595	0.88959	6.72396	0.13589	1.74661	0.90926	-3.4031	0.13583	-0.50843	0.89006	25.3948	0.15537	7.79214
0.92619	3.10709	0.10215	0.5492	0.92427	9.65116	0.10225	1.63072	0.94417	-3.43927	0.10212	-0.44416	0.92369	30.9144	0.1205	7.26706
0.96047	6.91325	0.07242	0.47972	0.95762	16.7623	0.07249	1.48332	0.97906	-3.30689	0.07236	-0.41379	0.95709	42.0209	0.08499	6.72238
0.9929	17.6336	0.0501	0.36868	0.98831	36.1518	0.0501	1.31347	0.99529	-2.55378	0.04266	-0.47804	0.99	84.7614	0.05059	6.06095

## Sheet: Fig 6
	Time (h)	X-3B(ABS)				Time (h)	X-3B(mg/L)					Time (h)	COD(mg/L)
		CA+B	CA+B+PC	CA+PC	CA		CA+B	CA+B+PC	CA+PC	CA			CA+PC+B	CA+B	CA+PC
	0	0.546	0.519	0.525	0.566	0	48.0251	45.6914	46.21	49.7537		0	1380	1360	1380
	1	0.316	0.232	0.248	0.479	1	28.1461	20.8859	22.2688	42.2342		24	1102	1296	1264
	2	0.267	0.17	0.162	0.451	2	23.911	15.5272	14.8358	39.8142		48	564	1076	1150
	3	0.243	0.103	0.12	0.459	3	21.8366	9.73639	11.2057	40.5056		72	268	950	1222
	4	0.224	0.084	0.089	0.46	4	20.1945	8.09421	8.52636	40.5921		96	200	764	1264
	5	0.204	0.068	0.068	0.458	5	18.4659	6.71132	6.71132	40.4192
	6	0.197	0.057	0.058	0.453	6	17.8608	5.76059	5.84702	39.987
	7	0.189	0.05	0.05	0.461	7	17.1694	5.15557	5.15557	40.6785
	8	0.175	0.034	0.042	0.454	8	15.9594	3.77269	4.46413	40.0735
n=3		CA+B				CA+PC				CA+B+PC
	COD(mg/L)				COD(mg/L)				COD(mg/L)
	1292	1360	1296		1380	1312	1300		1380	1282	1367
	1140	1296	1100		1264	1282	1254		1102	1090	1000
	995	1076	993		1150	1400	1189		564	702	660
	892	950	784		1222	1086	1130		268	362	330
	750	764	541		1264	1080	1066		200	200	220

## Sheet: Fig 7
	CA+B		CA+PC		CA+B+PC		X-3B
wavelength(nm)	(ABS)	wavelength(nm)	(ABS)	wavelength(nm)	(ABS)	wavelength(nm)	(ABS)
800	0.001	800	0	800	0	800	0.004
798	0.001	798	0	798	0	798	0.004
796	0	796	0	796	0	796	0.004
794	0	794	0	794	0	794	0.005
792	0	792	-0.001	792	0	792	0.005
790	0	790	0	790	0	790	0.005
788	0.001	788	-0.001	788	0	788	0.005
786	0.001	786	0	786	0	786	0.005
784	0.001	784	0	784	0	784	0.005
782	0.001	782	0	782	0.001	782	0.006
780	0.001	780	0	780	0.001	780	0.005
778	0.001	778	0	778	0.001	778	0.006
776	0.001	776	0	776	0	776	0.006
774	0.001	774	0	774	0	774	0.006
772	0.001	772	0	772	0	772	0.006
770	0.001	770	0	770	0	770	0.005
768	0.001	768	0	768	0	768	0.005
766	0.001	766	0	766	0	766	0.005
764	0.001	764	0	764	0	764	0.005
762	0.001	762	0	762	0.001	762	0.006
760	0.001	760	0	760	0.001	760	0.006
758	0.001	758	0	758	0.001	758	0.006
756	0.001	756	0	756	0.001	756	0.007
754	0.001	754	0	754	0.001	754	0.007
752	0.001	752	0	752	0.001	752	0.007
750	0.001	750	0	750	0.001	750	0.007
748	0.001	748	0	748	0.001	748	0.007
746	0	746	0	746	0.001	746	0.007
744	0.001	744	0	744	0.001	744	0.007
742	0.001	742	0	742	0.001	742	0.006
740	0.001	740	0	740	0.001	740	0.006
738	0.002	738	0	738	0	738	0.006
736	0.002	736	0	736	0	736	0.006
734	0.002	734	0	734	0	734	0.006
732	0.002	732	0	732	0	732	0.006
730	0.002	730	0	730	0	730	0.006
728	0.002	728	0	728	0.001	728	0.007
726	0.002	726	0	726	0.001	726	0.007
724	0.002	724	0	724	0.001	724	0.007
722	0.002	722	0	722	0.001	722	0.007
720	0.002	720	0	720	0.001	720	0.007
718	0.002	718	0	718	0	718	0.007
716	0.002	716	0	716	0	716	0.007
714	0.002	714	0	714	0	714	0.007
712	0.003	712	0	712	0.001	712	0.007
710	0.003	710	0	710	0.001	710	0.007
708	0.003	708	0	708	0.001	708	0.007
706	0.003	706	0	706	0.001	706	0.007
704	0.003	704	0	704	0.001	704	0.007
702	0.003	702	0	702	0.001	702	0.007
700	0.003	700	0	700	0.001	700	0.007
698	0.003	698	0	698	0.001	698	0.007
696	0.003	696	0	696	0.001	696	0.007
694	0.003	694	0	694	0.001	694	0.007
692	0.003	692	0	692	0.001	692	0.007
690	0.003	690	0	690	0.001	690	0.007
688	0.003	688	0	688	0.001	688	0.007
686	0.003	686	0	686	0.001	686	0.007
684	0.003	684	0	684	0.001	684	0.007
682	0.003	682	0	682	0	682	0.007
680	0.003	680	0	680	0	680	0.007
678	0.003	678	0	678	0	678	0.007
676	0.004	676	0	676	0	676	0.007
674	0.004	674	0	674	0	674	0.007
672	0.004	672	0	672	0.001	672	0.007
670	0.004	670	0	670	0.001	670	0.007
668	0.004	668	0	668	0.001	668	0.007
666	0.004	666	0	666	0.001	666	0.007
664	0.005	664	0	664	0.001	664	0.007
662	0.005	662	0	662	0.001	662	0.007
660	0.005	660	0	660	0.001	660	0.007
658	0.005	658	0	658	0.001	658	0.007
656	0.005	656	0	656	0.001	656	0.007
654	0.005	654	0	654	0.001	654	0.007
652	0.005	652	0	652	0.001	652	0.007
650	0.006	650	0	650	0.001	650	0.007
648	0.006	648	0	648	0.001	648	0.007
646	0.006	646	0	646	0.001	646	0.007
644	0.006	644	0	644	0.002	644	0.008
642	0.006	642	0	642	0.001	642	0.008
640	0.006	640	0	640	0.001	640	0.008
638	0.006	638	0	638	0.001	638	0.008
636	0.006	636	0	636	0.001	636	0.008
634	0.007	634	0	634	0.001	634	0.008
632	0.007	632	0	632	0.001	632	0.008
630	0.007	630	0	630	0.001	630	0.008
628	0.007	628	0	628	0.001	628	0.008
626	0.007	626	0	626	0.001	626	0.009
624	0.007	624	0	624	0.001	624	0.009
622	0.007	622	0	622	0.001	622	0.009
620	0.007	620	0	620	0.001	620	0.009
618	0.007	618	0	618	0.001	618	0.01
616	0.008	616	0.001	616	0.001	616	0.011
614	0.008	614	0.001	614	0.001	614	0.011
612	0.008	612	0.001	612	0.001	612	0.012
610	0.008	610	0.001	610	0.001	610	0.013
608	0.008	608	0.001	608	0.001	608	0.014
606	0.008	606	0.001	606	0.001	606	0.016
604	0.009	604	0.001	604	0.002	604	0.018
602	0.009	602	0.001	602	0.002	602	0.02
600	0.009	600	0.001	600	0.002	600	0.023
598	0.009	598	0.001	598	0.002	598	0.026
596	0.01	596	0.001	596	0.002	596	0.031
594	0.01	594	0.001	594	0.002	594	0.036
592	0.01	592	0.001	592	0.002	592	0.043
590	0.011	590	0.001	590	0.002	590	0.051
588	0.011	588	0.001	588	0.002	588	0.061
586	0.012	586	0.001	586	0.002	586	0.073
584	0.013	584	0.001	584	0.002	584	0.087
582	0.013	582	0.001	582	0.002	582	0.105
580	0.014	580	0.001	580	0.002	580	0.126
578	0.014	578	0.001	578	0.002	578	0.15
576	0.015	576	0.001	576	0.002	576	0.179
574	0.016	574	0.002	574	0.002	574	0.213
572	0.017	572	0.002	572	0.003	572	0.251
570	0.018	570	0.002	570	0.003	570	0.295
568	0.019	568	0.002	568	0.003	568	0.344
566	0.02	566	0.002	566	0.003	566	0.398
564	0.021	564	0.003	564	0.004	564	0.457
562	0.021	562	0.003	562	0.004	562	0.521
560	0.022	560	0.003	560	0.004	560	0.587
558	0.023	558	0.003	558	0.004	558	0.654
556	0.024	556	0.004	556	0.004	556	0.719
554	0.024	554	0.004	554	0.005	554	0.782
552	0.025	552	0.004	552	0.005	552	0.839
550	0.025	550	0.004	550	0.004	550	0.889
548	0.026	548	0.005	548	0.004	548	0.931
546	0.026	546	0.005	546	0.004	546	0.963
544	0.025	544	0.006	544	0.002	544	0.985
542	0.025	542	0.007	542	0.002	542	1.001
540	0.025	540	0.007	540	0.001	540	1.009
538	0.025	538	0.009	538	0.001	538	1.012
536	0.028	536	0.01	536	0.003	536	1.014
534	0.03	534	0.01	534	0.004	534	1.011
532	0.033	532	0.011	532	0.006	532	1.009
530	0.034	530	0.01	530	0.007	530	1.006
528	0.035	528	0.009	528	0.008	528	1.002
526	0.036	526	0.008	526	0.008	526	1.001
524	0.035	524	0.006	524	0.007	524	1.001
522	0.035	522	0.006	522	0.006	522	1.003
520	0.035	520	0.006	520	0.006	520	1.005
518	0.035	518	0.007	518	0.006	518	1.007
516	0.036	516	0.007	516	0.006	516	1.006
514	0.038	514	0.008	514	0.007	514	1.003
512	0.039	512	0.008	512	0.007	512	0.997
510	0.04	510	0.008	510	0.008	510	0.986
508	0.041	508	0.008	508	0.008	508	0.97
506	0.042	506	0.008	506	0.009	506	0.948
504	0.043	504	0.008	504	0.009	504	0.923
502	0.044	502	0.008	502	0.009	502	0.895
500	0.045	500	0.008	500	0.009	500	0.865
498	0.046	498	0.008	498	0.008	498	0.833
496	0.047	496	0.008	496	0.008	496	0.801
494	0.048	494	0.008	494	0.009	494	0.769
492	0.049	492	0.008	492	0.009	492	0.737
490	0.05	490	0.008	490	0.009	490	0.707
488	0.052	488	0.008	488	0.009	488	0.677
486	0.053	486	0.008	486	0.01	486	0.649
484	0.054	484	0.008	484	0.01	484	0.622
482	0.056	482	0.008	482	0.01	482	0.595
480	0.057	480	0.008	480	0.011	480	0.568
478	0.058	478	0.009	478	0.011	478	0.542
476	0.059	476	0.009	476	0.011	476	0.516
474	0.061	474	0.009	474	0.011	474	0.49
472	0.062	472	0.009	472	0.011	472	0.464
470	0.063	470	0.009	470	0.011	470	0.438
468	0.064	468	0.009	468	0.011	468	0.412
466	0.066	466	0.009	466	0.012	466	0.387
464	0.067	464	0.009	464	0.012	464	0.363
462	0.068	462	0.009	462	0.012	462	0.341
460	0.069	460	0.01	460	0.012	460	0.319
458	0.07	458	0.01	458	0.013	458	0.299
456	0.071	456	0.01	456	0.013	456	0.281
454	0.072	454	0.01	454	0.013	454	0.263
452	0.073	452	0.01	452	0.013	452	0.247
450	0.074	450	0.011	450	0.013	450	0.232
448	0.075	448	0.011	448	0.014	448	0.219
446	0.076	446	0.011	446	0.014	446	0.206
444	0.077	444	0.011	444	0.014	444	0.195
442	0.077	442	0.011	442	0.014	442	0.185
440	0.078	440	0.011	440	0.014	440	0.176
438	0.078	438	0.011	438	0.014	438	0.169
436	0.079	436	0.012	436	0.015	436	0.164
434	0.08	434	0.012	434	0.015	434	0.16
432	0.081	432	0.012	432	0.015	432	0.157
430	0.082	430	0.013	430	0.016	430	0.156
428	0.083	428	0.013	428	0.016	428	0.156
426	0.084	426	0.014	426	0.017	426	0.157
424	0.085	424	0.015	424	0.017	424	0.158
422	0.085	422	0.015	422	0.018	422	0.161
420	0.086	420	0.015	420	0.018	420	0.164
418	0.087	418	0.016	418	0.018	418	0.168
416	0.087	416	0.017	416	0.019	416	0.172
414	0.088	414	0.018	414	0.02	414	0.176
412	0.089	412	0.018	412	0.02	412	0.181
410	0.09	410	0.019	410	0.021	410	0.186
408	0.092	408	0.02	408	0.022	408	0.191
406	0.093	406	0.021	406	0.022	406	0.196
404	0.094	404	0.021	404	0.023	404	0.202
402	0.095	402	0.022	402	0.023	402	0.208
400	0.096	400	0.022	400	0.024	400	0.215
398	0.098	398	0.023	398	0.024	398	0.222
396	0.099	396	0.024	396	0.025	396	0.23
394	0.101	394	0.025	394	0.026	394	0.238
392	0.103	392	0.026	392	0.028	392	0.246
390	0.105	390	0.027	390	0.03	390	0.255
388	0.107	388	0.028	388	0.031	388	0.262
386	0.11	386	0.029	386	0.033	386	0.27
384	0.113	384	0.03	384	0.034	384	0.276
382	0.115	382	0.031	382	0.035	382	0.282
380	0.117	380	0.032	380	0.037	380	0.287
378	0.12	378	0.034	378	0.038	378	0.291
376	0.122	376	0.035	376	0.04	376	0.295
374	0.124	374	0.037	374	0.041	374	0.299
372	0.127	372	0.039	372	0.043	372	0.303
370	0.129	370	0.041	370	0.044	370	0.307
368	0.132	368	0.042	368	0.045	368	0.311
366	0.134	366	0.044	366	0.047	366	0.315
364	0.137	364	0.047	364	0.048	364	0.319
362	0.139	362	0.049	362	0.049	362	0.323
360	0.142	360	0.051	360	0.05	360	0.329
358	0.144	358	0.053	358	0.051	358	0.335
356	0.146	356	0.055	356	0.052	356	0.343
354	0.149	354	0.057	354	0.054	354	0.354
352	0.151	352	0.058	352	0.056	352	0.367
350	0.153	350	0.06	350	0.058	350	0.382
348	0.156	348	0.062	348	0.06	348	0.4
346	0.159	346	0.065	346	0.062	346	0.42
344	0.161	344	0.067	344	0.063	344	0.44
342	0.164	342	0.07	342	0.064	342	0.461
340	0.167	340	0.072	340	0.066	340	0.482
338	0.169	338	0.075	338	0.067	338	0.5
336	0.173	336	0.078	336	0.067	336	0.516
334	0.176	334	0.082	334	0.068	334	0.528
332	0.179	332	0.085	332	0.07	332	0.538
330	0.184	330	0.089	330	0.071	330	0.544
328	0.188	328	0.092	328	0.072	328	0.548
326	0.194	326	0.096	326	0.074	326	0.55
324	0.2	324	0.099	324	0.076	324	0.551
322	0.208	322	0.102	322	0.078	322	0.55
320	0.219	320	0.107	320	0.082	320	0.55
318	0.23	318	0.11	318	0.086	318	0.548
316	0.243	316	0.114	316	0.091	316	0.545
314	0.259	314	0.118	314	0.096	314	0.543
312	0.274	312	0.122	312	0.1	312	0.541
310	0.293	310	0.128	310	0.106	310	0.54
308	0.313	308	0.135	308	0.113	308	0.543
306	0.333	306	0.141	306	0.118	306	0.547
304	0.354	304	0.149	304	0.126	304	0.56
302	0.375	302	0.158	302	0.133	302	0.58
300	0.393	300	0.163	300	0.137	300	0.605
298	0.412	298	0.168	298	0.139	298	0.641
296	0.425	296	0.167	296	0.136	296	0.674
294	0.43	294	0.156	294	0.123	294	0.689
292	0.407	292	0.136	292	0.106	292	0.686
290	0.358	290	0.102	290	0.079	290	0.646
288	0.298	288	0.059	288	0.042	288	0.58
286	0.219	286	0.012	286	0.009	286	0.518
284	0.167	284	-0.032	284	-0.023	284	0.45
282	0.142	282	-0.058	282	-0.051	282	0.4
280	0.139	280	-0.08	280	-0.049	280	0.332
278	0.139	278	-0.079	278	-0.044	278	0.297
276	0.162	276	-0.067	276	-0.025	276	0.259
274	0.166	274	-0.056	274	0.006	274	0.226
272	0.136	272	-0.045	272	0.012	272	0.237
270	0.117	270	-0.059	270	0.03	270	0.242
268	0.094	268	-0.039	268	0.046	268	0.299
266	0.063	266	-0.022	266	0.047	266	0.369
264	0.035	264	-0.029	264	0.05	264	0.444
262	0.027	262	-0.011	262	0.033	262	0.525
260	0.012	260	-0.007	260	0.006	260	0.529
258	0.031	258	-0.016	258	-0.007	258	0.617
256	0.061	256	0.007	256	-0.025	256	0.608
254	0.13	254	0.036	254	-0.013	254	0.6
252	0.198	252	0.103	252	0.048	252	0.635
250	0.191	250	0.154	250	0.074	250	0.578
248	0.197	248	0.205	248	0.111	248	0.634
246	0.164	246	0.242	246	0.115	246	0.643
244	0.12	244	0.258	244	0.097	244	0.61
242	0.122	242	0.233	242	0.083	242	0.532
240	0.101	240	0.201	240	0.066	240	0.42
238	0.087	238	0.144	238	0.055	238	0.34
236	0.072	236	0.099	236	0.037	236	0.249
234	0.043	234	0.067	234	0.028	234	0.228
232	0.027	232	0.041	232	0.031	232	0.238
230	-0.004	230	-0.002	230	0.005	230	0.262
228	0.008	228	-0.035	228	0.021	228	0.343
226	0.033	226	-0.049	226	0.018	226	0.384
224	0.025	224	-0.08	224	-0.015	224	0.369
222	0.073	222	-0.065	222	-0.005	222	0.391
220	0.078	220	-0.055	220	-0.014	220	0.393
218	0.061	218	-0.023	218	-0.029	218	0.365
216	0.07	216	0.005	216	-0.037	216	0.376
214	0.067	214	0.023	214	-0.034	214	0.36
212	0.065	212	0.034	212	-0.047	212	0.31
210	0.068	210	0.046	210	-0.031	210	0.308
208	0.072	208	0.054	208	-0.012	208	0.302
206	0.072	206	0.055	206	-0.006	206	0.303
204	0.071	204	0.058	204	0	204	0.309
202	0.073	202	0.058	202	0.002	202	0.31
200	0.075	200	0.059	200	0.01	200	0.314

## Sheet: Fig 8
RT(min)	CA+PC	RT(min)	CA+B+PC	RT(min)	CA+B
	Intensity		Intensity		Intensity
3.585	70866	3.585	64229	3.585	263757
3.592	69606	3.592	59729	3.592	331331
3.599	65223	3.599	58414	3.599	409353
3.607	64208	3.607	55117	3.607	476819
3.614	62881	3.614	58036	3.614	563632
3.622	63915	3.621	61690	3.621	653367
3.629	112426	3.629	97927	3.629	783849
3.636	169313	3.636	167935	3.636	852836
3.644	136124	3.644	156266	3.644	853974
3.651	73896	3.651	90232	3.651	884641
3.658	52645	3.658	61897	3.658	933671
3.666	58658	3.666	65944	3.666	978168
3.673	51950	3.673	63109	3.673	982469
3.681	61799	3.68	69275	3.68	977025
3.688	96558	3.688	93258	3.688	999220
3.695	169625	3.695	154019	3.695	969438
3.703	178405	3.703	199365	3.703	846049
3.71	131701	3.71	156386	3.71	742750
3.717	149627	3.717	144932	3.717	785447
3.725	288360	3.725	262744	3.725	828126
3.732	334517	3.732	356730	3.732	733152
3.74	232403	3.739	254661	3.739	566379
3.747	125780	3.747	146499	3.747	476089
3.754	89866	3.754	97253	3.754	439449
3.762	89057	3.762	91390	3.762	412375
3.769	97202	3.769	110220	3.769	389128
3.776	87162	3.776	99995	3.776	343773
3.784	80140	3.784	82064	3.784	320288
3.791	135274	3.791	100334	3.791	323690
3.799	143338	3.798	120348	3.798	309421
3.806	106492	3.806	107855	3.806	264793
3.813	71373	3.813	83478	3.813	238169
3.821	61834	3.821	72535	3.821	214579
3.828	63928	3.828	69138	3.828	207672
3.835	79920	3.835	81809	3.835	220321
3.843	94649	3.843	103397	3.843	216795
3.85	89551	3.85	96040	3.85	181883
3.858	75186	3.857	80756	3.857	168809
3.865	67083	3.865	78007	3.865	153069
3.872	56686	3.872	63769	3.872	140861
3.88	49416	3.88	56476	3.88	127597
3.887	43646	3.887	54778	3.887	125856
3.894	51785	3.894	52720	3.894	122887
3.902	50882	3.902	57175	3.902	112137
3.909	47978	3.909	52141	3.909	109589
3.917	50149	3.916	52428	3.916	107719
3.924	45280	3.924	53258	3.924	95694
3.931	45604	3.931	47124	3.931	101972
3.939	41296	3.939	49968	3.939	97005
3.946	45462	3.946	45173	3.946	91690
3.953	44140	3.953	47438	3.953	90883
3.961	43021	3.961	47221	3.961	86363
3.968	39501	3.968	42940	3.968	81727
3.976	38326	3.975	44509	3.975	85292
3.983	35398	3.983	45332	3.983	78805
3.99	38397	3.99	44474	3.99	71675
3.998	38813	3.998	41212	3.998	74109
4.005	36395	4.005	44520	4.005	71157
4.012	36858	4.012	42708	4.012	79459
4.02	40547	4.02	42650	4.02	68793
4.027	46020	4.027	43371	4.027	73920
4.035	44200	4.034	45954	4.034	68644
4.042	46359	4.042	45249	4.042	70688
4.049	45501	4.049	42923	4.049	71966
4.057	46711	4.057	43869	4.057	75081
4.064	59261	4.064	57708	4.064	93582
4.071	79320	4.071	79967	4.071	109424
4.079	84979	4.079	89138	4.079	103393
4.086	71302	4.086	70676	4.086	88643
4.094	62325	4.093	62385	4.093	82967
4.101	48971	4.101	53055	4.101	70390
4.108	44408	4.108	47309	4.108	66599
4.116	40887	4.116	42691	4.116	61265
4.123	39363	4.123	43548	4.123	55785
4.13	37282	4.13	41726	4.13	59756
4.138	35730	4.138	41586	4.138	58236
4.145	38919	4.145	41695	4.145	61244
4.153	38590	4.152	45303	4.152	60074
4.16	39487	4.16	43343	4.16	64386
4.167	46611	4.167	46890	4.167	64692
4.175	50306	4.175	48956	4.175	70412
4.182	50649	4.182	52212	4.182	68562
4.189	45666	4.189	48994	4.189	61211
4.197	43172	4.197	40358	4.197	60356
4.204	32599	4.204	37335	4.204	54374
4.212	37393	4.211	39224	4.211	62578
4.219	40090	4.219	48419	4.219	61965
4.226	43646	4.226	45792	4.226	57991
4.234	38460	4.234	43225	4.234	56030
4.241	38861	4.241	40053	4.241	52674
4.248	35343	4.248	37864	4.248	55661
4.256	39937	4.256	38051	4.256	53074
4.263	35833	4.263	38942	4.263	49043
4.271	34746	4.27	37383	4.27	50711
4.278	35657	4.278	38743	4.278	51373
4.285	33261	4.285	37205	4.285	50539
4.293	37083	4.293	37823	4.293	54204
4.3	55112	4.3	54026	4.3	89332
4.307	109336	4.307	101099	4.307	136902
4.315	144089	4.315	132610	4.315	165381
4.322	151554	4.322	148218	4.322	200937
4.33	224416	4.329	205004	4.329	314321
4.337	283832	4.337	258826	4.337	422729
4.344	349063	4.344	312798	4.344	539486
4.352	470563	4.352	443567	4.352	558964
4.359	448194	4.359	461573	4.359	372069
4.366	265362	4.366	311847	4.366	186066
4.374	119444	4.374	144446	4.374	102634
4.381	86436	4.381	85823	4.381	90849
4.389	100642	4.389	78740	4.388	88658
4.396	113743	4.396	84639	4.396	90870
4.403	91266	4.403	80645	4.403	83616
4.411	74102	4.411	68038	4.411	80582
4.418	65492	4.418	60388	4.418	80244
4.425	65919	4.425	67648	4.425	87841
4.433	87832	4.433	75553	4.433	99954
4.44	84037	4.44	84383	4.44	103650
4.448	72804	4.447	80311	4.447	80795
4.455	55763	4.455	57677	4.455	71403
4.462	50575	4.462	54046	4.462	65946
4.47	47688	4.47	49308	4.47	57684
4.477	43033	4.477	41556	4.477	51182
4.484	43861	4.484	40255	4.484	49886
4.492	39512	4.492	43211	4.492	49512
4.499	37521	4.499	40808	4.499	48258
4.507	41295	4.507	37873	4.506	47968
4.514	43284	4.514	36601	4.514	49469
4.521	37006	4.521	38964	4.521	47844
4.529	35699	4.529	37180	4.529	43571
4.536	34845	4.536	36333	4.536	46763
4.543	31208	4.543	34166	4.543	43547
4.551	33893	4.551	32520	4.551	44827
4.558	33415	4.558	36287	4.558	45970
4.566	33933	4.566	35634	4.565	44695
4.573	34727	4.573	34345	4.573	45725
4.58	35917	4.58	35911	4.58	48682
4.588	37458	4.588	36671	4.588	45090
4.595	37578	4.595	37750	4.595	49853
4.602	34675	4.602	39015	4.602	46001
4.61	38521	4.61	38269	4.61	46306
4.617	41837	4.617	39809	4.617	52355
4.625	47286	4.625	48427	4.624	52664
4.632	54698	4.632	50743	4.632	55119
4.639	48701	4.639	46903	4.639	54183
4.647	45443	4.647	44736	4.647	52947
4.654	41224	4.654	42271	4.654	52047
4.661	44374	4.661	43820	4.661	53224
4.669	50787	4.669	50179	4.669	59193
4.676	47358	4.676	46545	4.676	51970
4.684	39168	4.684	41550	4.683	52263
4.691	42372	4.691	39191	4.691	51298
4.698	55276	4.698	46346	4.698	56033
4.706	64248	4.706	57345	4.706	55963
4.713	61019	4.713	57173	4.713	53482
4.72	52644	4.72	45750	4.72	44724
4.728	44841	4.728	44120	4.728	44513
4.735	43899	4.735	40675	4.735	47188
4.743	36797	4.743	38489	4.742	43312
4.75	41061	4.75	41286	4.75	48275
4.757	40398	4.757	43523	4.757	48195
4.765	37051	4.765	40584	4.765	45485
4.772	36008	4.772	38299	4.772	41635
4.779	36917	4.779	33329	4.779	42482
4.787	36471	4.787	36561	4.787	43291
4.794	36089	4.794	38237	4.794	45962
4.802	33736	4.802	36267	4.801	41953
4.809	38298	4.809	34866	4.809	38246
4.816	34325	4.816	37022	4.816	40793
4.824	33359	4.824	35617	4.824	40521
4.831	33945	4.831	34017	4.831	41720
4.838	34467	4.838	37597	4.838	41271
4.846	33071	4.846	35098	4.846	42171
4.853	35406	4.853	39016	4.853	46082
4.861	44711	4.861	42008	4.86	56534
4.868	54425	4.868	47353	4.868	65457
4.875	66461	4.875	58718	4.875	62112
4.883	58569	4.883	57723	4.883	52485
4.89	49379	4.89	47116	4.89	48541
4.897	44798	4.897	42139	4.897	49802
4.905	48994	4.905	50560	4.905	77210
4.912	110591	4.912	87432	4.912	155416
4.92	186837	4.92	175342	4.919	234560
4.927	225859	4.927	231048	4.927	211147
4.934	148046	4.934	175485	4.934	124721
4.942	96399	4.942	99299	4.942	81906
4.949	70903	4.949	67378	4.949	70802
4.956	65268	4.956	66477	4.956	58680
4.964	60126	4.964	51281	4.964	55653
4.971	53509	4.971	49631	4.971	50490
4.979	46661	4.979	45084	4.978	47708
4.986	38819	4.986	41602	4.986	44054
4.993	39712	4.993	42759	4.993	48315
5.001	42724	5.001	38303	5.001	46042
5.008	40757	5.008	38107	5.008	45231
5.015	37021	5.015	37670	5.015	39409
5.023	33201	5.023	34123	5.023	43157
5.03	36089	5.03	32537	5.03	39603
5.038	33755	5.038	34996	5.037	39269
5.045	32435	5.045	32351	5.045	38136
5.052	30023	5.052	34599	5.052	38699
5.06	30947	5.06	36811	5.06	35426
5.067	31439	5.067	33294	5.067	40782
5.074	32180	5.074	37164	5.074	39194
5.082	28320	5.082	35031	5.082	37038
5.089	35093	5.089	30410	5.089	38658
5.097	29462	5.097	32636	5.096	37814
5.104	28797	5.104	34141	5.104	39666
5.111	34913	5.111	34370	5.111	39358
5.119	32362	5.119	34370	5.119	34957
5.126	34120	5.126	36094	5.126	37033
5.133	35234	5.133	35236	5.133	40041
5.141	36942	5.141	37685	5.141	37076
5.148	33982	5.148	38953	5.148	45316
5.156	40913	5.156	41907	5.155	40885
5.163	47303	5.163	46197	5.163	45751
5.17	69393	5.17	73887	5.17	68365
5.178	138798	5.178	137021	5.178	119870
5.185	212303	5.185	231400	5.185	152639
5.192	205271	5.192	232684	5.192	133087
5.2	123486	5.2	157623	5.2	84080
5.207	78680	5.207	90501	5.207	61002
5.215	64384	5.215	69750	5.214	54184
5.222	60392	5.222	68694	5.222	51358
5.229	60276	5.229	65151	5.229	57925
5.237	56995	5.237	65883	5.237	56234
5.244	56412	5.244	64488	5.244	58867
5.251	54766	5.251	62623	5.251	54504
5.259	54236	5.259	56787	5.259	56941
5.266	45830	5.266	52271	5.266	55789
5.274	36033	5.274	42418	5.273	49340
5.281	35431	5.281	34306	5.281	37638
5.288	29819	5.288	34134	5.288	36363
5.296	32161	5.296	33502	5.296	39056
5.303	38689	5.303	36718	5.303	64784
5.31	88148	5.31	76693	5.31	187289
5.318	268621	5.318	224451	5.318	460830
5.325	514383	5.325	477928	5.325	625776
5.333	547866	5.333	580768	5.333	484687
5.34	344107	5.34	379494	5.34	236062
5.347	141400	5.347	162465	5.347	108293
5.355	73678	5.355	80115	5.355	81003
5.362	61395	5.362	62084	5.362	72880
5.369	57778	5.369	61988	5.369	67443
5.377	53200	5.377	54202	5.377	63921
5.384	51218	5.384	49871	5.384	63784
5.392	50565	5.392	52517	5.392	61780
5.399	45531	5.399	52502	5.399	56839
5.406	46505	5.406	41228	5.406	55970
5.414	39242	5.414	37182	5.414	50116
5.421	34777	5.421	33940	5.421	42045
5.428	33007	5.428	36842	5.428	41046
5.436	29693	5.436	35562	5.436	39960
5.443	31843	5.443	33390	5.443	36525
5.451	29207	5.451	31090	5.45	38552
5.458	30476	5.458	32973	5.458	37211
5.465	32279	5.465	34767	5.465	43196
5.473	38813	5.473	38019	5.473	46879
5.48	38732	5.48	38567	5.48	46766
5.487	37293	5.487	36231	5.487	43417
5.495	34799	5.495	32112	5.495	42323
5.502	29700	5.502	31388	5.502	38296
5.51	28300	5.51	31023	5.51	33928
5.517	32101	5.517	29729	5.517	37977
5.524	30669	5.524	31783	5.524	34777
5.532	30390	5.532	30570	5.532	33464
5.539	30633	5.539	31576	5.539	35004
5.546	29245	5.546	30850	5.546	35570
5.554	31213	5.554	31793	5.554	38593
5.561	31154	5.561	29971	5.561	37404
5.569	30639	5.569	32847	5.569	39633
5.576	35434	5.576	35607	5.576	41065
5.583	40120	5.583	39353	5.583	49950
5.591	47913	5.591	45372	5.591	52089
5.598	44326	5.598	45862	5.598	47708
5.605	40001	5.605	43935	5.605	43944
5.613	35803	5.613	37769	5.613	41558
5.62	35248	5.62	37160	5.62	36807
5.628	34786	5.628	34227	5.628	38309
5.635	35853	5.635	33222	5.635	39734
5.642	33360	5.642	32837	5.642	37102
5.65	31838	5.65	33650	5.65	36116
5.657	32830	5.657	33833	5.657	36713
5.664	31291	5.664	29884	5.664	33225
5.672	29309	5.672	32922	5.672	36437
5.679	32945	5.679	32153	5.679	40762
5.687	51376	5.687	45342	5.687	95612
5.694	130894	5.694	109827	5.694	242518
5.701	330047	5.701	276216	5.701	447770
5.709	491753	5.709	441637	5.709	466913
5.716	412225	5.716	405869	5.716	301845
5.724	218079	5.723	234654	5.723	149664
5.731	103238	5.731	108044	5.731	86426
5.738	63689	5.738	67288	5.738	70819
5.746	60573	5.746	56064	5.746	64288
5.753	53471	5.753	52353	5.753	62077
5.76	54135	5.76	49604	5.76	56147
5.768	47491	5.768	47960	5.768	57114
5.775	47451	5.775	43642	5.775	52251
5.783	48431	5.782	39224	5.782	51376
5.79	37436	5.79	38763	5.79	42491
5.797	35164	5.797	33569	5.797	40368
5.805	34563	5.805	32459	5.805	37470
5.812	31829	5.812	31604	5.812	37071
5.819	29884	5.819	32355	5.819	35848
5.827	29019	5.827	32102	5.827	32124
5.834	31257	5.834	33127	5.834	35762
5.841	32121	5.841	27532	5.841	34236
5.849	29840	5.849	31762	5.849	34747
5.856	26959	5.856	27983	5.856	33148
5.864	28255	5.864	31974	5.864	35494
5.871	28952	5.871	29826	5.871	33469
5.878	26944	5.878	29823	5.878	32934
5.886	31253	5.886	34664	5.886	38971
5.893	31995	5.893	31146	5.893	32568
5.901	31707	5.9	31235	5.9	35417
5.908	30647	5.908	29955	5.908	34388
5.915	29419	5.915	30330	5.915	32878
5.923	27143	5.923	32986	5.923	34407
5.93	27364	5.93	31035	5.93	33161
5.937	28781	5.937	29978	5.937	31393
5.945	25095	5.945	31635	5.945	32100
5.952	31370	5.952	29944	5.952	33863
5.96	30187	5.959	29188	5.959	33721
5.967	26148	5.967	28338	5.967	29909
5.974	27552	5.974	27918	5.974	29983
5.982	29398	5.982	27993	5.982	29435
5.989	28611	5.989	26037	5.989	32533
5.996	28365	5.996	27153	5.996	30281
6.004	30219	6.004	30590	6.004	33459
6.011	32489	6.011	32848	6.011	40468
6.019	40436	6.018	40275	6.018	47432
6.026	47497	6.026	45666	6.026	55839
6.033	42450	6.033	46129	6.033	45010
6.041	38628	6.041	38784	6.041	39558
6.048	30831	6.048	29550	6.048	36162
6.055	30965	6.055	30542	6.055	31085
6.063	31941	6.063	31248	6.063	37515
6.07	29383	6.07	31469	6.07	36520
6.078	30529	6.077	32481	6.077	35900
6.085	33227	6.085	29366	6.085	33232
6.092	32765	6.092	28764	6.092	33704
6.1	28319	6.1	30297	6.1	33740
6.107	28629	6.107	27369	6.107	37771
6.114	36179	6.114	32137	6.114	57535
6.122	55584	6.122	49622	6.122	112638
6.129	102487	6.129	87933	6.129	173356
6.137	167940	6.136	160805	6.136	194329
6.144	195547	6.144	193372	6.144	158645
6.151	155823	6.151	177463	6.151	110152
6.159	123814	6.159	130446	6.159	123020
6.166	154944	6.166	154542	6.166	191642
6.173	215651	6.173	213320	6.173	235394
6.181	200750	6.181	210056	6.181	188128
6.188	117998	6.188	128508	6.188	105475
6.196	68829	6.195	75314	6.195	76950
6.203	57821	6.203	56117	6.203	65583
6.21	55612	6.21	51856	6.21	64213
6.218	53304	6.218	53780	6.218	57743
6.225	50240	6.225	46345	6.225	53828
6.232	39690	6.232	42261	6.232	45393
6.24	35870	6.24	33300	6.24	42109
6.247	32567	6.247	31023	6.247	37948
6.255	30179	6.254	28035	6.254	34251
6.262	26898	6.262	27935	6.262	34030
6.269	29874	6.269	24202	6.269	36007
6.277	27809	6.277	29181	6.277	31759
6.284	27092	6.284	29148	6.284	28032
6.291	28116	6.291	27553	6.291	32980
6.299	34527	6.299	35616	6.299	55908
6.306	56392	6.306	50848	6.306	119801
6.314	131417	6.313	118793	6.313	259755
6.321	303525	6.321	290103	6.321	382882
6.328	477815	6.328	502331	6.328	383727
6.336	515307	6.336	548117	6.336	296587
6.343	403354	6.343	423134	6.343	268367
6.35	323055	6.35	326823	6.35	269715
6.358	321974	6.358	333063	6.358	254668
6.365	296768	6.365	305596	6.365	186582
6.373	208703	6.372	219826	6.372	109713
6.38	129454	6.38	141253	6.38	87916
6.387	88333	6.387	88389	6.387	75303
6.395	72956	6.395	76249	6.395	65477
6.402	63944	6.402	66862	6.402	54315
6.409	57067	6.409	53539	6.409	51731
6.417	50096	6.417	48974	6.417	49671
6.424	43939	6.424	42851	6.424	43980
6.432	38684	6.431	39999	6.431	40625
6.439	33279	6.439	34945	6.439	32993
6.446	31971	6.446	33047	6.446	36588
6.454	31867	6.454	30713	6.454	33788
6.461	28228	6.461	28096	6.461	32081
6.468	32092	6.468	29378	6.468	32126
6.476	29121	6.476	30532	6.476	27084
6.483	27942	6.483	27572	6.483	32974
6.491	28460	6.49	29532	6.49	29744
6.498	32022	6.498	27785	6.498	33288
6.505	26494	6.505	27626	6.505	30836
6.513	28029	6.513	31425	6.513	30920
6.52	28925	6.52	31029	6.52	33947
6.527	27145	6.527	30510	6.527	30853
6.535	28210	6.535	27368	6.535	32627
6.542	27115	6.542	28896	6.542	31069
6.55	27834	6.549	30142	6.549	29087
6.557	25895	6.557	28217	6.557	30509
6.564	27489	6.564	29257	6.564	32488
6.572	28874	6.572	27215	6.572	32430
6.579	26323	6.579	30880	6.579	34134
6.586	27237	6.586	27490	6.586	31239
6.594	27620	6.594	28910	6.594	32205
6.601	30692	6.601	29086	6.601	30964
6.609	26460	6.608	30934	6.608	29550
6.616	28192	6.616	26351	6.616	29012
6.623	26619	6.623	31334	6.623	32536
6.631	26632	6.631	26867	6.631	31215
6.638	27464	6.638	28024	6.638	30658
6.645	26009	6.645	27768	6.645	33057
6.653	25673	6.653	29840	6.653	30680
6.66	27426	6.66	29681	6.66	30665
6.668	26697	6.667	25975	6.667	27535
6.675	25289	6.675	27644	6.675	28498
6.682	24937	6.682	25319	6.682	31688
6.69	26795	6.69	25871	6.69	30585
6.697	25513	6.697	28054	6.697	29643
6.704	29076	6.704	29790	6.704	31206
6.712	28522	6.712	29205	6.712	28408
6.719	30402	6.719	26721	6.719	31130
6.727	27278	6.726	25441	6.726	28371
6.734	27537	6.734	28745	6.734	30199
6.741	24967	6.741	28298	6.741	32550
6.749	28051	6.749	30049	6.749	31908
6.756	30323	6.756	32856	6.756	37090
6.763	36594	6.763	38774	6.763	51252
6.771	35855	6.771	38349	6.771	61571
6.778	51652	6.778	48405	6.778	97876
6.786	96281	6.785	93472	6.785	149900
6.793	205277	6.793	200738	6.793	195341
6.8	322493	6.8	340344	6.8	194681
6.808	320074	6.808	365485	6.808	138413
6.815	233069	6.815	260461	6.815	96368
6.822	132221	6.822	143569	6.822	63419
6.83	78024	6.83	85072	6.83	55655
6.837	66141	6.837	71415	6.837	56616
6.845	60425	6.844	60904	6.844	55614
6.852	56539	6.852	58537	6.852	47753
6.859	52206	6.859	54498	6.859	48683
6.867	46914	6.867	46253	6.867	40101
6.874	36005	6.874	37992	6.874	36775
6.881	33752	6.881	35906	6.881	33517
6.889	28218	6.889	29395	6.889	29877
6.896	29560	6.896	28518	6.896	30402
6.904	29564	6.903	26666	6.903	27892
6.911	29572	6.911	28861	6.911	29789
6.918	27970	6.918	28884	6.918	29773
6.926	28543	6.926	29180	6.926	33276
6.933	34380	6.933	36382	6.933	39171
6.94	45892	6.94	48301	6.94	52199
6.948	46446	6.948	49481	6.948	54009
6.955	41970	6.955	46695	6.955	46611
6.963	38392	6.962	34110	6.962	37709
6.97	30397	6.97	26380	6.97	31934
6.977	30713	6.977	28888	6.977	34379
6.985	29480	6.985	28351	6.985	29907
6.992	28089	6.992	26882	6.992	28396
6.999	23946	6.999	28649	6.999	31090
7.007	26499	7.007	28643	7.007	31190
7.014	25191	7.014	25908	7.014	30260
7.022	24979	7.021	28193	7.021	28528
7.029	26576	7.029	27089	7.029	26570
7.036	25239	7.036	27943	7.036	25172
7.044	24442	7.044	27545	7.044	27750
7.051	26770	7.051	29359	7.051	27428
7.058	26820	7.058	24511	7.058	26670
7.066	23467	7.066	27263	7.066	28238
7.073	23666	7.073	27220	7.073	26341
7.081	28298	7.08	26773	7.08	28493
7.088	23991	7.088	25444	7.088	28283
7.095	24042	7.095	26547	7.095	27747
7.103	24551	7.103	24543	7.103	25199
7.11	26076	7.11	27395	7.11	27950
7.117	25689	7.117	25975	7.117	26547
7.125	26501	7.125	25410	7.125	24808
7.132	26827	7.132	27485	7.132	28813
7.14	26895	7.139	28458	7.139	30829
7.147	26763	7.147	29344	7.147	26999
7.154	24434	7.154	26754	7.154	28767
7.162	24694	7.162	28290	7.162	25249
7.169	28388	7.169	26510	7.169	24673
7.176	25773	7.176	26594	7.176	29166
7.184	23271	7.184	23567	7.184	27172
7.191	24238	7.191	23102	7.191	26615
7.199	23466	7.198	25140	7.198	22734
7.206	27120	7.206	24709	7.206	25355
7.213	23785	7.213	24986	7.213	25189
7.221	22666	7.221	22795	7.221	25989
7.228	22571	7.228	28195	7.228	24500
7.235	24122	7.235	24519	7.235	24694
7.243	27598	7.243	32039	7.243	29251
7.25	30055	7.25	27156	7.25	30275
7.258	27818	7.257	33205	7.257	32313
7.265	29640	7.265	31885	7.265	30931
7.272	32186	7.272	31469	7.272	33991
7.28	30176	7.28	33999	7.28	35156
7.287	30294	7.287	31259	7.287	35081
7.294	30661	7.294	30477	7.294	32785
7.302	24862	7.302	29263	7.302	26065
7.309	24734	7.309	24263	7.309	25513
7.317	24884	7.316	25796	7.316	24915
7.324	24627	7.324	25195	7.324	27674
7.331	22191	7.331	22808	7.331	26683
7.339	22787	7.339	26272	7.339	26329
7.346	23375	7.346	22650	7.346	27146
7.353	24732	7.353	23748	7.353	25795
7.361	26665	7.361	24847	7.361	28123
7.368	23875	7.368	23122	7.368	27365
7.376	22783	7.375	28288	7.375	27167
7.383	26373	7.383	25665	7.383	26204
7.39	27837	7.39	26193	7.39	29346
7.398	30333	7.398	28342	7.398	30461
7.405	27950	7.405	30580	7.405	30074
7.412	26387	7.412	28388	7.412	29035
7.42	24503	7.42	27517	7.42	27499
7.427	27964	7.427	30133	7.427	29834
7.435	35817	7.435	33179	7.434	34676
7.442	43294	7.442	37732	7.442	45142
7.449	37375	7.449	38490	7.449	39296
7.457	28277	7.457	32711	7.457	36066
7.464	26513	7.464	29693	7.464	28357
7.471	25962	7.471	27707	7.471	27562
7.479	27024	7.479	26438	7.479	25868
7.486	23115	7.486	24804	7.486	24131
7.494	25050	7.494	22508	7.493	24944
7.501	24380	7.501	24229	7.501	23691
7.508	24681	7.508	22401	7.508	24914
7.516	25474	7.516	22263	7.516	24677
7.523	25512	7.523	22690	7.523	23468
7.53	23906	7.53	22211	7.53	24843
7.538	25298	7.538	24970	7.538	23917
7.545	29293	7.545	29146	7.545	31803
7.553	40155	7.553	39507	7.552	46294
7.56	63359	7.56	66217	7.56	69981
7.567	73589	7.567	73702	7.567	78300
7.575	58633	7.575	60908	7.575	63394
7.582	39640	7.582	40102	7.582	42001
7.589	30694	7.589	31115	7.589	33452
7.597	28898	7.597	30044	7.597	30540
7.604	23762	7.604	25476	7.604	28386
7.612	25798	7.612	28377	7.611	29371
7.619	23761	7.619	28447	7.619	23013
7.626	25465	7.626	25990	7.626	24754
7.634	25985	7.634	27744	7.634	25822
7.641	32480	7.641	33988	7.641	35247
7.648	42249	7.648	43147	7.648	44494
7.656	48231	7.656	49102	7.656	51754
7.663	52183	7.663	49911	7.663	59647
7.671	49678	7.671	53474	7.67	59083
7.678	50813	7.678	50104	7.678	55314
7.685	46897	7.685	46510	7.685	43647
7.693	35394	7.693	35653	7.693	42368
7.7	34561	7.7	33791	7.7	40846
7.707	36437	7.707	35168	7.707	39009
7.715	36951	7.715	34213	7.715	36946
7.722	35102	7.722	32923	7.722	33821
7.73	28962	7.73	30079	7.729	30615
7.737	27637	7.737	28131	7.737	28416
7.744	25180	7.744	24190	7.744	26412
7.752	23890	7.752	24466	7.752	25317
7.759	24698	7.759	25778	7.759	26659
7.766	25598	7.766	26822	7.766	24931
7.774	22579	7.774	22288	7.774	26606
7.781	21638	7.781	24415	7.781	27815
7.789	20943	7.789	28154	7.788	25332
7.796	23053	7.796	25870	7.796	24479
7.803	23586	7.803	24415	7.803	24256
7.811	21669	7.811	24233	7.811	24040
7.818	22505	7.818	20649	7.818	23299
7.825	20769	7.825	24680	7.825	24302
7.833	19530	7.833	24639	7.833	25401
7.84	21625	7.84	23059	7.84	21029
7.848	22604	7.848	21958	7.847	25575
7.855	20898	7.855	22138	7.855	23662
7.862	21364	7.862	21475	7.862	25821
7.87	23399	7.87	21241	7.87	24020
7.877	23065	7.877	23422	7.877	22205
7.884	22439	7.884	24758	7.884	27131
7.892	22055	7.892	25011	7.892	24299
7.899	22995	7.899	23585	7.899	22656
7.907	21986	7.907	25569	7.906	25497
7.914	22622	7.914	20935	7.914	23604
7.921	20426	7.921	20952	7.921	25412
7.929	23561	7.929	22561	7.929	21785
7.936	22589	7.936	21574	7.936	24836
7.943	22552	7.943	23067	7.943	23884
7.951	21710	7.951	23858	7.951	24419
7.958	28716	7.958	25759	7.958	25477
7.966	25177	7.966	26342	7.965	28340
7.973	24621	7.973	26629	7.973	28151
7.98	24167	7.98	26978	7.98	27862
7.988	22350	7.988	24190	7.988	26700
7.995	22870	7.995	24198	7.995	25741
8.002	25192	8.002	24946	8.002	24148
8.01	21054	8.01	25517	8.01	25789
8.017	22322	8.017	27337	8.017	24522
8.025	24811	8.025	24343	8.024	27195
8.032	27515	8.032	26850	8.032	28334
8.039	29197	8.039	27343	8.039	32099
8.047	30854	8.047	30986	8.047	33399
8.054	31900	8.054	32969	8.054	32881
8.061	31070	8.061	31775	8.061	32432
8.069	30036	8.069	30598	8.069	31813
8.076	36278	8.076	32540	8.076	35767
8.084	40107	8.084	40202	8.083	37490
8.091	39475	8.091	41604	8.091	41622
8.098	34460	8.098	35104	8.098	38698
8.106	28881	8.106	27997	8.106	32395
8.113	29177	8.113	26338	8.113	26479
8.12	24163	8.12	23705	8.12	26753
8.128	26863	8.128	24210	8.128	23721
8.135	22224	8.135	25638	8.135	25000
8.143	23954	8.143	22655	8.142	24552
8.15	22606	8.15	21631	8.15	25522
8.157	22779	8.157	25008	8.157	26328
8.165	25110	8.165	23130	8.165	25580
8.172	29842	8.172	25260	8.172	21818
8.179	32996	8.179	29512	8.179	27231
8.187	38329	8.187	32819	8.187	33774
8.194	30673	8.194	29947	8.194	34153
8.202	26723	8.202	25312	8.201	31817
8.209	31275	8.209	27295	8.209	28988
8.216	39366	8.216	40710	8.216	43070
8.224	64844	8.224	64420	8.224	66894
8.231	96936	8.231	101383	8.231	110014
8.238	102824	8.238	101683	8.238	121655
8.246	74683	8.246	77883	8.246	87188
8.253	51490	8.253	53246	8.253	61047
8.261	37865	8.261	37662	8.26	45699
8.268	30771	8.268	30042	8.268	34213
8.275	27123	8.275	24627	8.275	27464
8.283	28010	8.283	29134	8.283	27779
8.29	49988	8.29	42697	8.29	46725
8.297	101760	8.297	98042	8.297	107619
8.305	179594	8.305	190959	8.305	209231
8.312	211985	8.312	219366	8.312	237545
8.32	175854	8.32	174673	8.319	190356
8.327	97724	8.327	107157	8.327	112580
8.334	61177	8.334	57346	8.334	68531
8.342	40740	8.342	40965	8.342	44402
8.349	32869	8.349	31055	8.349	34075
8.356	24642	8.356	27932	8.356	26637
8.364	23968	8.364	25195	8.364	28953
8.371	24619	8.371	24315	8.371	24640
8.379	22936	8.379	21182	8.379	24514
8.386	24587	8.386	22510	8.386	24022
8.393	22305	8.393	23386	8.393	26439
8.401	23489	8.401	23282	8.401	26314
8.408	25090	8.408	24666	8.408	26312
8.415	24068	8.415	24590	8.415	28618
8.423	23181	8.423	24967	8.423	24858
8.43	31824	8.43	29542	8.43	31309
8.438	45030	8.438	44289	8.438	43145
8.445	54624	8.445	57607	8.445	56916
8.452	70297	8.452	69357	8.452	72833
8.46	60097	8.46	60601	8.46	68552
8.467	46908	8.467	46500	8.467	54369
8.474	38964	8.474	41451	8.474	43841
8.482	39434	8.482	43291	8.482	45967
8.489	45503	8.489	48845	8.489	50978
8.497	43227	8.497	44714	8.497	44585
8.504	47674	8.504	48656	8.504	50315
8.511	90239	8.511	89158	8.511	93578
8.519	175134	8.519	173011	8.519	172926
8.526	221133	8.526	232170	8.526	241270
8.533	192727	8.533	191244	8.533	219741
8.541	113657	8.541	106243	8.541	138404
8.548	59464	8.548	61264	8.548	79966
8.556	36532	8.556	38968	8.556	47247
8.563	30432	8.563	28399	8.563	36032
8.57	23044	8.57	25480	8.57	28681
8.578	26213	8.578	24780	8.578	26519
8.585	22213	8.585	25779	8.585	27673
8.592	26280	8.592	28356	8.592	22449
8.6	43281	8.6	44285	8.6	26843
8.607	63063	8.607	69680	8.607	36574
8.615	78836	8.615	75048	8.614	55415
8.622	72322	8.622	69504	8.622	68113
8.629	59305	8.629	57675	8.629	60995
8.637	47886	8.637	41781	8.637	49789
8.644	37208	8.644	32207	8.644	39681
8.651	35721	8.651	32268	8.651	32456
8.659	31030	8.659	28979	8.659	27593
8.666	29267	8.666	26656	8.666	30467
8.674	28909	8.674	30431	8.674	29906
8.681	30634	8.681	28461	8.681	29701
8.688	27517	8.688	31029	8.688	31762
8.696	28044	8.696	28432	8.696	30966
8.703	27699	8.703	28155	8.703	29215
8.71	23171	8.71	28645	8.71	26550
8.718	23138	8.718	24372	8.718	28934
8.725	28693	8.725	27359	8.725	30697
8.733	29993	8.733	29465	8.733	33122
8.74	31289	8.74	31675	8.74	31903
8.747	33609	8.747	29822	8.747	33306
8.755	27913	8.755	29571	8.755	28968
8.762	26815	8.762	26856	8.762	29558
8.77	25995	8.769	27758	8.769	28613
8.777	26660	8.777	26805	8.777	25036
8.784	31450	8.784	28292	8.784	34345
8.792	30665	8.792	31003	8.792	29569
8.799	27196	8.799	29944	8.799	28599
8.806	26373	8.806	31036	8.806	28198
8.814	25440	8.814	26927	8.814	28572
8.821	22444	8.821	25669	8.821	27182
8.829	26456	8.828	29712	8.828	29268
8.836	30092	8.836	32062	8.836	31931
8.843	37181	8.843	33888	8.843	36009
8.851	36322	8.851	33846	8.851	35246
8.858	34500	8.858	34681	8.858	35982
8.865	35007	8.865	36837	8.865	35050
8.873	41050	8.873	37300	8.873	42353
8.88	44143	8.88	46061	8.88	46639
8.888	46014	8.887	42861	8.887	50474
8.895	45446	8.895	42436	8.895	50683
8.902	36264	8.902	38874	8.902	43582
8.91	34196	8.91	36880	8.91	41756
8.917	35112	8.917	34726	8.917	39414
8.924	35602	8.924	38196	8.924	41284
8.932	36540	8.932	36142	8.932	39533
8.939	32441	8.939	33651	8.939	41934
8.947	32034	8.946	32221	8.946	37834
8.954	29638	8.954	34270	8.954	38120
8.961	33737	8.961	33709	8.961	34133
8.969	30791	8.969	32018	8.969	30445
8.976	30479	8.976	32705	8.976	32183
8.983	27131	8.983	29966	8.983	31346
8.991	26801	8.991	29006	8.991	31369
8.998	27352	8.998	30584	8.998	29240
9.005	26755	9.005	28988	9.005	30106
9.013	28985	9.013	28255	9.013	29390
9.02	24747	9.02	23869	9.02	26029
9.028	26589	9.028	26862	9.028	26090
9.035	36956	9.035	37179	9.035	35812
9.042	56196	9.042	62766	9.042	64466
9.05	91667	9.05	100976	9.05	104907
9.057	119533	9.057	118102	9.057	132634
9.065	101914	9.064	103497	9.064	112658
9.072	66799	9.072	64872	9.072	78534
9.079	40083	9.079	38956	9.079	52970
9.087	27408	9.087	29695	9.087	33185
9.094	23143	9.094	26694	9.094	27310
9.101	25718	9.101	23476	9.101	28747
9.109	28140	9.109	27630	9.109	29867
9.116	31740	9.116	32148	9.116	34107
9.123	32590	9.123	34319	9.123	37331
9.131	31947	9.131	31511	9.131	35581
9.138	31062	9.138	28879	9.138	29771
9.146	25187	9.146	23221	9.146	28309
9.153	23469	9.153	24352	9.153	25505
9.16	25855	9.16	25237	9.16	24048
9.168	26358	9.168	27299	9.168	26264
9.175	38375	9.175	39067	9.175	36723
9.183	70917	9.182	71469	9.182	70467
9.19	126587	9.19	122919	9.19	134288
9.197	167559	9.197	164000	9.197	171421
9.205	141199	9.205	132363	9.205	160000
9.212	82878	9.212	84203	9.212	101093
9.219	45758	9.219	45425	9.219	57444
9.227	26865	9.227	30454	9.227	36441
9.234	26062	9.234	24025	9.234	27413
9.242	22163	9.241	20692	9.241	25684
9.249	21538	9.249	23065	9.249	24422
9.256	23207	9.256	25489	9.256	25210
9.264	39071	9.264	36700	9.264	36108
9.271	69085	9.271	72725	9.271	67657
9.278	114406	9.278	122921	9.278	128712
9.286	145086	9.286	143968	9.286	156826
9.293	126457	9.293	127421	9.293	149454
9.301	128941	9.3	128365	9.3	136290
9.308	214655	9.308	221947	9.308	204877
9.315	340944	9.315	353071	9.315	364650
9.323	367693	9.323	380388	9.323	426049
9.33	261149	9.33	257954	9.33	328936
9.337	132529	9.337	133652	9.337	175575
9.345	65673	9.345	63702	9.345	83649
9.352	37046	9.352	41172	9.352	50391
9.36	35616	9.359	40657	9.359	44137
9.367	59580	9.367	59585	9.367	59395
9.374	76739	9.374	76249	9.374	82139
9.382	75302	9.382	78420	9.382	86438
9.389	52959	9.389	56813	9.389	64845
9.396	39318	9.396	36191	9.396	41625
9.404	33411	9.404	36574	9.404	35379
9.411	59642	9.411	61683	9.411	58219
9.419	143340	9.418	143128	9.418	143006
9.426	240731	9.426	240610	9.426	259741
9.433	258035	9.433	269020	9.433	296976
9.441	190461	9.441	189472	9.441	232791
9.448	106138	9.448	107085	9.448	141305
9.455	56201	9.455	61328	9.455	73892
9.463	38827	9.463	40521	9.463	47261
9.47	31128	9.47	31141	9.47	36463
9.478	29348	9.477	33027	9.477	36371
9.485	63785	9.485	59204	9.485	58975
9.492	198532	9.492	200536	9.492	182658
9.5	479586	9.5	489888	9.5	470274
9.507	737196	9.507	764363	9.507	811564
9.514	705709	9.514	723596	9.514	846976
9.522	422730	9.522	424861	9.522	548842
9.529	193696	9.529	180428	9.529	246657
9.537	80058	9.536	77839	9.536	105107
9.544	40883	9.544	37864	9.544	45176
9.551	27950	9.551	26623	9.551	28556
9.559	22846	9.559	21254	9.559	27506
9.566	21264	9.566	21306	9.566	22748
9.573	21481	9.573	24985	9.573	23474
9.581	22218	9.581	23932	9.581	23644
9.588	26977	9.588	27733	9.588	29279
9.596	29169	9.595	27877	9.595	34008
9.603	32419	9.603	30795	9.603	37280
9.61	34009	9.61	32952	9.61	34797
9.618	31357	9.618	33121	9.618	32225
9.625	31715	9.625	31547	9.625	33139
9.632	34340	9.632	34637	9.632	40130
9.64	40262	9.64	42181	9.64	52599
9.647	49971	9.647	47537	9.647	56027
9.655	47465	9.654	45906	9.654	45192
9.662	38665	9.662	42579	9.662	39047
9.669	32672	9.669	33641	9.669	36047
9.677	32625	9.677	30489	9.677	30915
9.684	34720	9.684	34543	9.684	33959
9.691	38886	9.691	39906	9.691	43672
9.699	45254	9.699	49510	9.699	48873
9.706	45826	9.706	47091	9.706	46180
9.714	41399	9.713	41672	9.713	41850
9.721	41730	9.721	38420	9.721	41217
9.728	45841	9.728	45752	9.728	45792
9.736	59954	9.736	56418	9.736	59961
9.743	50980	9.743	55035	9.743	59535
9.75	40776	9.75	41215	9.75	45465
9.758	31325	9.758	30502	9.758	36003
9.765	27533	9.765	29474	9.765	30094
9.773	28689	9.772	28863	9.772	32773
9.78	26859	9.78	30553	9.78	29301
9.787	25872	9.787	24920	9.787	28085
9.795	25636	9.795	22773	9.795	26170
9.802	23429	9.802	22348	9.802	23904
9.809	21805	9.809	20552	9.809	22706
9.817	21371	9.817	18707	9.817	23603
9.824	21960	9.824	22087	9.824	24109
9.832	21606	9.831	22930	9.831	24793
9.839	19551	9.839	20377	9.839	23089
9.846	22215	9.846	22021	9.846	23052
9.854	17778	9.854	22247	9.854	21069
9.861	20295	9.861	18040	9.861	23583
9.868	18035	9.868	23335	9.868	20616
9.876	22718	9.876	21848	9.876	23766
9.883	22240	9.883	23336	9.883	23521
9.891	19952	9.89	20611	9.89	26105
9.898	19138	9.898	21225	9.898	20430
9.905	20044	9.905	21697	9.905	22099
9.913	27253	9.913	31204	9.913	27018
9.92	43932	9.92	42065	9.92	43870
9.927	67791	9.927	68204	9.927	74798
9.935	86430	9.935	81451	9.935	93605
9.942	72482	9.942	68527	9.942	84712
9.95	45205	9.949	47788	9.949	53974
9.957	30262	9.957	31026	9.957	33804
9.964	26438	9.964	24086	9.964	24985
9.972	19562	9.972	23286	9.972	22983
9.979	21323	9.979	21062	9.979	20201
9.986	20981	9.986	21993	9.986	23293
9.994	20676	9.994	21294	9.994	23593
10.001	25118	10.001	21472	10.001	22109
10.009	27349	10.008	30185	10.008	29647
10.016	51323	10.016	50638	10.016	50347
10.023	85812	10.023	87758	10.023	82761
10.031	104871	10.031	116435	10.031	115559
10.038	91894	10.038	105684	10.038	118055
10.045	69807	10.045	67209	10.045	83311
10.053	43851	10.053	38868	10.053	46268
10.06	26778	10.06	28871	10.06	31968
10.068	22599	10.067	28115	10.067	27590
10.075	22095	10.075	22597	10.075	24262
10.082	21376	10.082	20596	10.082	22844
10.09	20093	10.09	20386	10.09	23640
10.097	21925	10.097	27759	10.097	26350
10.104	43751	10.104	39724	10.104	37542
10.112	64023	10.112	69160	10.112	67136
10.119	87940	10.119	94531	10.119	96183
10.127	79433	10.126	79863	10.126	90556
10.134	56987	10.134	58203	10.134	66855
10.141	49897	10.141	48579	10.141	50066
10.149	73801	10.149	77803	10.149	74957
10.156	238304	10.156	251786	10.156	204101
10.163	668807	10.163	708608	10.163	616303
10.171	1308430	10.171	1379960	10.171	1367020
10.178	1674690	10.178	1608420	10.178	1899060
10.186	1324020	10.185	1290200	10.185	1599870
10.193	690694	10.193	658189	10.193	883430
10.2	291694	10.2	294347	10.2	379007
10.208	199640	10.208	209707	10.208	233593
10.215	184071	10.215	188412	10.215	212987
10.222	136442	10.222	133609	10.222	161859
10.23	77756	10.23	77867	10.23	98131
10.237	41276	10.237	44110	10.237	49522
10.245	30061	10.244	30348	10.244	33624
10.252	27051	10.252	26085	10.252	28352
10.259	30174	10.259	32943	10.259	30262
10.267	68131	10.267	72488	10.267	63072
10.274	209617	10.274	223245	10.274	184130
10.281	498655	10.281	516346	10.281	493562
10.289	757500	10.289	771713	10.289	855849
10.296	776000	10.296	759087	10.296	917059
10.304	473132	10.303	457292	10.303	589999
10.311	207173	10.311	201868	10.311	269862
10.318	73062	10.318	73970	10.318	106480
10.326	34649	10.326	34742	10.326	41696
10.333	24129	10.333	25545	10.333	28100
10.34	21125	10.34	24638	10.34	27276
10.348	20512	10.348	26235	10.348	26288
10.355	24606	10.355	26630	10.355	25613
10.363	27000	10.362	28557	10.362	32425
10.37	31720	10.37	38349	10.37	36939
10.377	39584	10.377	42178	10.377	43333
10.385	34832	10.385	34389	10.385	37606
10.392	28062	10.392	28584	10.392	29766
10.399	23434	10.399	26861	10.399	27362
10.407	20325	10.407	22666	10.407	25918
10.414	20455	10.414	22091	10.414	24723
10.422	22208	10.421	23121	10.421	21904
10.429	22230	10.429	23114	10.429	27798
10.436	32445	10.436	33050	10.436	44267
10.444	52355	10.444	56284	10.444	73437
10.451	93491	10.451	90810	10.451	108585
10.458	113466	10.458	118213	10.458	131762
10.466	112722	10.466	117869	10.466	113418
10.473	97013	10.473	94968	10.473	87806
10.481	82277	10.481	79587	10.48	74786
10.488	62366	10.488	66632	10.488	62910
10.495	57939	10.495	58376	10.495	55028
10.503	54508	10.503	52124	10.503	53167
10.51	50120	10.51	45281	10.51	49884
10.517	44945	10.517	47740	10.517	43745
10.525	43932	10.525	49430	10.525	47502
10.532	54687	10.532	55861	10.532	58670
10.54	53610	10.54	55095	10.539	59906
10.547	46622	10.547	51652	10.547	54977
10.554	39232	10.554	38625	10.554	42453
10.562	29794	10.562	31522	10.562	33973
10.569	29286	10.569	28978	10.569	32762
10.576	29396	10.576	30434	10.576	29704
10.584	34389	10.584	35382	10.584	34076
10.591	72254	10.591	69921	10.591	70226
10.599	163003	10.599	161214	10.598	158343
10.606	272702	10.606	274067	10.606	296915
10.613	309823	10.613	319050	10.613	357716
10.621	232383	10.621	217328	10.621	278391
10.628	120099	10.628	117517	10.628	158415
10.635	57082	10.635	59605	10.635	72513
10.643	32495	10.643	35827	10.643	40652
10.65	25802	10.65	28994	10.65	30639
10.658	22973	10.658	27324	10.657	27658
10.665	26065	10.665	25000	10.665	29552
10.672	36708	10.672	37958	10.672	38670
10.68	78737	10.68	76820	10.68	72090
10.687	162008	10.687	164280	10.687	155158
10.694	238821	10.694	239880	10.694	254440
10.702	230109	10.702	222502	10.702	263397
10.709	140108	10.709	144597	10.709	181980
10.717	70982	10.717	76175	10.716	102752
10.724	35581	10.724	40855	10.724	51703
10.731	27358	10.731	30422	10.731	30849
10.739	22428	10.739	26032	10.739	25635
10.746	23497	10.746	25038	10.746	25005
10.753	22623	10.753	25702	10.753	27692
10.761	21615	10.761	23843	10.761	27848
10.768	24438	10.768	23415	10.768	28362
10.776	23448	10.776	26519	10.775	29240
10.783	22501	10.783	25676	10.783	28803
10.79	28741	10.79	28411	10.79	27103
10.798	27916	10.798	33395	10.798	31520
10.805	33181	10.805	29713	10.805	34158
10.812	35383	10.812	32063	10.812	35043
10.82	32059	10.82	31550	10.82	36242
10.827	28260	10.827	30303	10.827	32961
10.835	30532	10.835	32597	10.834	41362
10.842	35424	10.842	37062	10.842	51305
10.849	40915	10.849	43395	10.849	68297
10.857	51436	10.857	56994	10.857	85072
10.864	66652	10.864	66298	10.864	82099
10.871	76169	10.871	77962	10.871	70286
10.879	73416	10.879	73169	10.879	61104
10.886	68958	10.886	61761	10.886	52151
10.894	55776	10.894	53742	10.893	50899
10.901	45671	10.901	43744	10.901	42038
10.908	35889	10.908	34388	10.908	33943
10.916	32127	10.916	33351	10.916	33259
10.923	44093	10.923	45172	10.923	40818
10.93	64806	10.93	68346	10.93	68874
10.938	87012	10.938	93370	10.938	98437
10.945	93123	10.945	99013	10.945	106407
10.953	77951	10.953	78301	10.952	87730
10.96	43871	10.96	47168	10.96	56249
10.967	33008	10.967	30147	10.967	36541
10.975	23836	10.975	26087	10.975	29150
10.982	24551	10.982	24016	10.982	25581
10.989	24257	10.989	25726	10.989	25756
10.997	21721	10.997	24947	10.997	22649
11.004	21129	11.004	25509	11.004	24721
11.012	21888	11.012	24540	11.011	24215
11.019	26258	11.019	26856	11.019	23694
11.026	26932	11.026	28155	11.026	31264
11.034	34767	11.034	35121	11.034	34774
11.041	48090	11.041	52326	11.041	59422
11.048	64874	11.048	72796	11.048	75064
11.056	73121	11.056	85489	11.056	87628
11.063	126035	11.063	134680	11.063	129372
11.071	287150	11.071	305862	11.07	292891
11.078	560450	11.078	577969	11.078	565434
11.085	721252	11.085	728091	11.085	824294
11.093	610311	11.093	606018	11.093	736180
11.1	381142	11.1	379376	11.1	464140
11.107	170704	11.107	174039	11.107	234296
11.115	75261	11.115	77577	11.115	98991
11.122	37386	11.122	41000	11.122	45756
11.13	29639	11.13	26184	11.129	31864
11.137	24726	11.137	25041	11.137	31836
11.144	26597	11.144	27858	11.144	28277
11.152	24281	11.152	27284	11.152	28666
11.159	24129	11.159	24417	11.159	25501
11.166	29326	11.166	29817	11.166	35930
11.174	47627	11.174	46289	11.174	51025
11.181	99997	11.181	106333	11.181	101035
11.189	196651	11.189	198660	11.188	203488
11.196	265110	11.196	260112	11.196	296325
11.203	228350	11.203	227925	11.203	268382
11.211	139304	11.211	134166	11.211	160028
11.218	67913	11.218	66979	11.218	84054
11.225	42836	11.225	38864	11.225	45428
11.233	33338	11.233	29331	11.233	33002
11.24	25996	11.24	27715	11.24	29584
11.248	31632	11.248	30195	11.247	31197
11.255	31666	11.255	29371	11.255	33045
11.262	31367	11.262	32158	11.262	31373
11.27	25746	11.27	29060	11.27	34166
11.277	27392	11.277	31049	11.277	34322
11.284	29815	11.284	26948	11.284	29855
11.292	28309	11.292	27581	11.292	29648
11.299	24810	11.299	29268	11.299	29549
11.307	27440	11.307	25670	11.306	30781
11.314	26854	11.314	28629	11.314	30037
11.321	32112	11.321	33375	11.321	35855
11.329	42101	11.329	43550	11.329	45822
11.336	65359	11.336	68997	11.336	78472
11.343	90138	11.343	100813	11.343	106513
11.351	93578	11.351	95131	11.351	111194
11.358	74766	11.358	77182	11.358	84272
11.366	58515	11.366	57023	11.366	65960
11.373	63063	11.373	62594	11.373	68274
11.38	65478	11.38	71473	11.38	77742
11.388	64268	11.388	61531	11.388	73543
11.395	49518	11.395	49631	11.395	60064
11.402	36046	11.402	35720	11.402	41428
11.41	31730	11.41	33814	11.41	39161
11.417	36413	11.417	35054	11.417	38445
11.425	33649	11.425	33418	11.425	35902
11.432	27372	11.432	29055	11.432	30713
11.439	22246	11.439	24082	11.439	26046
11.447	21752	11.447	20826	11.447	26683
11.454	21583	11.454	21570	11.454	27537
11.461	26058	11.461	27845	11.461	25143
11.469	24197	11.469	28441	11.469	24233
11.476	25576	11.476	27034	11.476	24963
11.484	25585	11.484	25745	11.484	22456
11.491	21962	11.491	22275	11.491	24378
11.498	22455	11.498	24117	11.498	21035
11.506	24004	11.506	21097	11.506	20741
11.513	23072	11.513	23179	11.513	23519
11.52	25317	11.52	24190	11.52	27105
11.528	26521	11.528	32153	11.528	35105
11.535	37896	11.535	40831	11.535	38659
11.543	39739	11.543	42613	11.543	43037
11.55	43932	11.55	42095	11.55	43912
11.557	39593	11.557	35665	11.557	42037
11.565	36948	11.565	30955	11.565	33933
11.572	27085	11.572	27131	11.572	26705
11.579	27658	11.579	24711	11.579	22402
11.587	26710	11.587	23052	11.587	25043
11.594	24421	11.594	23346	11.594	23816
11.602	25933	11.602	26485	11.602	25167
11.609	30711	11.609	29235	11.609	29618
11.616	27971	11.616	29534	11.616	29721
11.624	26631	11.624	27909	11.624	30790
11.631	38704	11.631	34740	11.631	39787
11.638	59572	11.638	60439	11.638	64633
11.646	78627	11.646	81790	11.646	90765
11.653	75027	11.653	79431	11.653	86896
11.661	52962	11.661	55888	11.661	61564
11.668	45934	11.668	42716	11.668	43286
11.675	43871	11.675	40500	11.675	36401
11.683	57820	11.683	49179	11.683	37487
11.69	53965	11.69	45381	11.69	44663
11.697	35047	11.697	33427	11.697	42775
11.705	26219	11.705	27108	11.705	34675
11.712	21916	11.712	22503	11.712	27960
11.72	21205	11.72	19618	11.72	23035
11.727	20211	11.727	18164	11.727	22195
11.734	19380	11.734	21580	11.734	22684
11.742	26544	11.742	24805	11.742	27389
11.749	31022	11.749	32249	11.749	33659
11.757	36960	11.756	40060	11.756	43265
11.764	40133	11.764	41800	11.764	47650
11.771	34370	11.771	35802	11.771	44758
11.779	27758	11.779	28817	11.779	33618
11.786	24597	11.786	22281	11.786	27944
11.793	23873	11.793	22775	11.793	24447
11.801	22144	11.801	23738	11.801	24375
11.808	22602	11.808	25502	11.808	25522
11.816	21798	11.815	20661	11.815	27383
11.823	22703	11.823	21703	11.823	25045
11.83	21815	11.83	24514	11.83	25776
11.838	22634	11.838	22967	11.838	24097
11.845	17184	11.845	20719	11.845	22089
11.852	20406	11.852	21407	11.852	22101
11.86	19427	11.86	16652	11.86	20267
11.867	21665	11.867	18390	11.867	20470
11.875	20445	11.874	20898	11.874	21297
11.882	18887	11.882	17939	11.882	22032
11.889	20673	11.889	23956	11.889	22146
11.897	17775	11.897	19245	11.897	22773
11.904	23780	11.904	20927	11.904	21443
11.911	22746	11.911	21781	11.911	22320
11.919	20390	11.919	22474	11.919	24093
11.926	21541	11.926	21865	11.926	26906
11.934	21275	11.933	24206	11.933	24260
11.941	22947	11.941	23460	11.941	27035
11.948	18825	11.948	20023	11.948	20786
11.956	16515	11.956	20113	11.956	19581
11.963	21213	11.963	19708	11.963	22370
11.97	22049	11.97	23249	11.97	24599
11.978	25590	11.978	24157	11.978	26560
11.985	32816	11.985	35519	11.985	35865
11.993	37485	11.992	39605	11.992	39883
12	36557	12	36057	12	35954
12.007	27346	12.007	29722	12.007	31216
12.015	25619	12.015	24183	12.015	25344
12.022	21384	12.022	20234	12.022	23464
12.029	21506	12.029	22791	12.029	22123
12.037	22394	12.037	21257	12.037	26923
12.044	24214	12.044	25972	12.044	24289
12.052	25879	12.051	29234	12.051	24647
12.059	24764	12.059	23700	12.059	24958
12.066	25467	12.066	22919	12.066	27248
12.074	24221	12.074	24499	12.074	24556
12.081	26680	12.081	27723	12.081	29899
12.088	28929	12.088	30299	12.088	30769
12.096	31029	12.096	33069	12.096	38362
12.103	29723	12.103	32702	12.103	35007
12.111	28657	12.11	31502	12.11	31825
12.118	29425	12.118	32817	12.118	36143
12.125	45286	12.125	41204	12.125	47277
12.133	47920	12.133	50615	12.133	55160
12.14	55459	12.14	52524	12.14	57718
12.147	52379	12.147	49312	12.147	57932
12.155	51745	12.155	54486	12.155	64592
12.162	63024	12.162	64559	12.162	66768
12.17	84884	12.169	80294	12.169	90022
12.177	203036	12.177	200081	12.177	200139
12.184	648010	12.184	578727	12.184	620715
12.192	1624140	12.192	1331580	12.192	1397680
12.199	2563560	12.199	1975930	12.199	2181490
12.206	2535030	12.206	1914220	12.206	2223690
12.214	1552870	12.214	1182060	12.214	1384880
12.221	622298	12.221	471640	12.221	573685
12.229	192899	12.228	170572	12.228	205108
12.236	103048	12.236	102461	12.236	119417
12.243	94075	12.243	96185	12.243	111019
12.251	81142	12.251	73355	12.251	84963
12.258	56143	12.258	47024	12.258	53794
12.265	37100	12.265	33239	12.265	36350
12.273	27320	12.273	29303	12.273	32553
12.28	27863	12.28	27479	12.28	32575
12.288	26244	12.287	25824	12.287	26988
12.295	26221	12.295	23031	12.295	30503
12.302	27803	12.302	24537	12.302	28577
12.31	28358	12.31	27765	12.31	29555
12.317	31247	12.317	38060	12.317	39203
12.324	71103	12.324	71922	12.324	80217
12.332	147713	12.332	156869	12.332	185529
12.339	239907	12.339	262575	12.339	287453
12.347	269627	12.346	271085	12.346	305454
12.354	184196	12.354	187268	12.354	187929
12.361	90600	12.361	90213	12.361	94985
12.369	41472	12.369	41568	12.369	42531
12.376	25984	12.376	28602	12.376	28740
12.383	29142	12.383	27830	12.383	26771
12.391	26438	12.391	25023	12.391	28535
12.398	25866	12.398	26186	12.398	26143
12.406	28221	12.405	24661	12.405	24636
12.413	26060	12.413	26513	12.413	28819
12.42	30053	12.42	25970	12.42	26682
12.428	26284	12.428	22323	12.428	28226
12.435	25211	12.435	22532	12.435	28863
12.442	25318	12.442	26080	12.442	26493
12.45	33156	12.45	35817	12.45	37168
12.457	43597	12.457	46446	12.457	53833
12.465	54045	12.464	54770	12.464	61266
12.472	55130	12.472	51356	12.472	56287
12.479	36279	12.479	38017	12.479	38154
12.487	26801	12.487	30543	12.487	30741
12.494	38501	12.494	38308	12.494	42446
12.501	68739	12.501	73311	12.501	81877
12.509	130390	12.509	126301	12.509	149929
12.516	180928	12.516	181752	12.516	205192
12.524	205780	12.523	209466	12.523	240008
12.531	220690	12.531	225556	12.531	258639
12.538	205394	12.538	195826	12.538	237398
12.546	145023	12.546	143351	12.546	154522
12.553	87562	12.553	85244	12.553	85312
12.56	66160	12.56	64124	12.56	74071
12.568	61600	12.568	67031	12.568	73471
12.575	49555	12.575	58279	12.575	58772
12.583	36862	12.582	38531	12.582	41955
12.59	28135	12.59	31711	12.59	33401
12.597	29929	12.597	27672	12.597	29134
12.605	26552	12.605	28597	12.605	28169
12.612	25454	12.612	25860	12.612	27949
12.619	23958	12.619	23051	12.619	21471
12.627	21478	12.627	25001	12.627	28512
12.634	20991	12.634	20947	12.634	22641
12.642	20309	12.641	20389	12.641	22411
12.649	18105	12.649	20666	12.649	21724
12.656	19286	12.656	21440	12.656	20731
12.664	18321	12.664	18773	12.664	22382
12.671	19739	12.671	19404	12.671	20169
12.678	20332	12.678	19896	12.678	22819
12.686	19394	12.686	18968	12.686	21301
12.693	17715	12.693	20945	12.693	20182
12.701	21656	12.7	22462	12.7	21345
12.708	20467	12.708	22439	12.708	23483
12.715	25247	12.715	22833	12.715	24613
12.723	25724	12.723	26709	12.723	28683
12.73	26402	12.73	31422	12.73	29810
12.737	29658	12.737	31487	12.737	33302
12.745	27434	12.745	28205	12.745	35986
12.752	25654	12.752	24311	12.752	28262
12.76	22024	12.759	23207	12.759	23676
12.767	22312	12.767	25187	12.767	28905
12.774	23581	12.774	21978	12.774	28288
12.782	25195	12.782	27448	12.782	30278
12.789	27437	12.789	25942	12.789	29249
12.796	29366	12.796	28527	12.796	31446
12.804	28734	12.804	30413	12.804	35314
12.811	28301	12.811	28515	12.811	27704
12.819	26019	12.818	26640	12.818	30717
12.826	23256	12.826	23096	12.826	23214
12.833	25657	12.833	23626	12.833	30576
12.841	34979	12.841	36048	12.841	42468
12.848	71149	12.848	67265	12.848	94265
12.855	166895	12.855	169217	12.855	205846
12.863	299671	12.863	305726	12.863	346210
12.87	370129	12.87	337473	12.87	390937
12.878	281554	12.877	270462	12.877	286423
12.885	151980	12.885	159231	12.885	137250
12.892	77734	12.892	77899	12.892	78637
12.9	57359	12.9	56796	12.9	60274
12.907	67449	12.907	72298	12.907	74310
12.914	102573	12.914	109107	12.914	115482
12.922	141281	12.922	134361	12.922	153435
12.929	162011	12.929	149908	12.929	169043
12.937	150090	12.936	130517	12.936	151347
12.944	104413	12.944	95374	12.944	103981
12.951	69640	12.951	63731	12.951	70660
12.959	41712	12.959	40885	12.959	42616
12.966	41601	12.966	40886	12.966	48816
12.973	46847	12.973	49516	12.973	56972
12.981	57489	12.981	54563	12.981	68528
12.988	59815	12.988	64151	12.988	73758
12.996	61566	12.995	64931	12.995	72256
13.003	89267	13.003	86829	13.003	106576
13.01	185980	13.01	190498	13.01	229829
13.018	406851	13.018	410875	13.018	479246
13.025	649270	13.025	683818	13.025	735030
13.032	720891	13.032	725477	13.032	783947
13.04	540054	13.04	502916	13.04	565991
13.047	296542	13.047	255645	13.047	295002
13.055	110534	13.054	102999	13.054	119504
13.062	48725	13.062	51291	13.062	55371
13.069	34040	13.069	56438	13.069	60366
13.077	33663	13.077	72189	13.077	78718
13.084	35163	13.084	79254	13.084	92641
13.091	30145	13.091	62417	13.091	72304
13.099	25863	13.099	44230	13.099	46913
13.106	26661	13.106	37895	13.106	36879
13.114	29788	13.113	33255	13.113	38138
13.121	40269	13.121	38786	13.121	42514
13.128	42501	13.128	44790	13.128	46682
13.136	40797	13.136	44479	13.136	47381
13.143	41889	13.143	38055	13.143	43672
13.15	39160	13.15	37397	13.15	42165
13.158	41467	13.158	40800	13.158	44898
13.165	45487	13.165	47587	13.165	55725
13.173	65787	13.172	63198	13.172	77577
13.18	111893	13.18	114738	13.18	138964
13.187	201398	13.187	208898	13.187	225162
13.195	250487	13.195	260871	13.195	280060
13.202	216232	13.202	214926	13.202	231496
13.209	141274	13.209	135938	13.209	152072
13.217	114898	13.217	114631	13.217	133055
13.224	121384	13.224	126423	13.224	159132
13.232	132535	13.231	141797	13.231	191893
13.239	196326	13.239	202853	13.239	310552
13.246	381337	13.246	406720	13.246	533730
13.254	639933	13.254	658031	13.254	767763
13.261	651614	13.261	668695	13.261	704470
13.268	456966	13.268	448853	13.268	434153
13.276	221027	13.276	211104	13.276	192419
13.283	108124	13.283	104185	13.283	91644
13.291	68491	13.29	66142	13.29	64710
13.298	60172	13.298	62033	13.298	58029
13.305	56720	13.305	61567	13.305	63769
13.313	69804	13.313	68258	13.313	76719
13.32	94714	13.32	100728	13.32	110537
13.327	136849	13.327	133688	13.327	150833
13.335	156911	13.335	153534	13.335	174108
13.342	139403	13.342	138321	13.342	149232
13.35	95677	13.349	102944	13.349	105290
13.357	76357	13.357	75061	13.357	71450
13.364	54821	13.364	48939	13.364	50994
13.372	40452	13.372	39887	13.372	39880
13.379	38490	13.379	37557	13.379	37942
13.386	48645	13.386	49920	13.386	58704
13.394	82630	13.394	85569	13.394	98283
13.401	155463	13.401	163120	13.401	199741
13.409	317012	13.408	329606	13.408	390649
13.416	473929	13.416	494284	13.416	577643
13.423	490105	13.423	501501	13.423	535846
13.431	321735	13.431	308260	13.431	324436
13.438	145129	13.438	142162	13.438	144826
13.445	74169	13.445	68793	13.445	73403
13.453	52288	13.453	51721	13.453	60918
13.46	43478	13.46	41800	13.46	49943
13.468	33437	13.468	35158	13.467	42046
13.475	33034	13.475	34609	13.475	38013
13.482	32978	13.482	34685	13.482	38079
13.49	29267	13.49	30399	13.49	38947
13.497	27383	13.497	30700	13.497	31853
13.504	29315	13.504	30384	13.504	34724
13.512	31317	13.512	33355	13.512	37117
13.519	44284	13.519	42753	13.519	45309
13.527	50525	13.527	52399	13.526	53813
13.534	52482	13.534	53066	13.534	56938
13.541	43652	13.541	42981	13.541	43652
13.549	38437	13.549	31951	13.549	39846
13.556	26271	13.556	28467	13.556	26237
13.563	24943	13.563	23852	13.563	30642
13.571	29238	13.571	28491	13.571	35958
13.578	47757	13.578	51831	13.578	70814
13.586	79205	13.586	86612	13.585	123565
13.593	104170	13.593	120016	13.593	172182
13.6	101871	13.6	124895	13.6	174550
13.608	68962	13.608	110456	13.608	120059
13.615	43783	13.615	99848	13.615	75516
13.622	33839	13.622	84239	13.622	65113
13.63	33915	13.63	84081	13.63	62800
13.637	44156	13.637	80914	13.637	66419
13.645	47932	13.645	78320	13.644	70081
13.652	45962	13.652	74876	13.652	70522
13.659	37445	13.659	72681	13.659	70807
13.667	34880	13.667	78770	13.667	83090
13.674	32638	13.674	86199	13.674	85475
13.681	34493	13.681	79777	13.681	76479
13.689	32942	13.689	58162	13.689	56335
13.696	30950	13.696	49255	13.696	43321
13.704	30436	13.704	49033	13.703	40913
13.711	28934	13.711	41967	13.711	40657
13.718	31010	13.718	39166	13.718	36817
13.726	34376	13.726	43098	13.726	46262
13.733	53359	13.733	67839	13.733	73757
13.74	118189	13.74	122918	13.74	154365
13.748	231266	13.748	259614	13.748	300840
13.755	367489	13.755	389089	13.755	436203
13.763	405897	13.763	417894	13.762	440603
13.77	286003	13.77	283617	13.77	301401
13.777	141481	13.777	143047	13.777	157195
13.785	81330	13.785	86492	13.785	90905
13.792	64789	13.792	76775	13.792	81911
13.799	67257	13.799	70818	13.799	83466
13.807	66582	13.807	69104	13.807	78217
13.814	57742	13.814	70372	13.814	73073
13.822	43449	13.822	68847	13.821	72028
13.829	34340	13.829	90260	13.829	97137
13.836	41689	13.836	120010	13.836	132144
13.844	74265	13.844	156057	13.844	180664
13.851	171421	13.851	227202	13.851	258634
13.858	303668	13.858	334561	13.858	380877
13.866	380380	13.866	379193	13.866	426189
13.873	311174	13.873	314397	13.873	326942
13.881	194889	13.881	185844	13.88	205637
13.888	97374	13.888	98742	13.888	104633
13.895	51923	13.895	58609	13.895	59480
13.903	46335	13.903	52069	13.903	57407
13.91	76531	13.91	79639	13.91	90685
13.917	114125	13.917	121209	13.917	136520
13.925	141042	13.925	139250	13.925	154429
13.932	112513	13.932	113158	13.932	108070
13.94	72829	13.94	74984	13.939	76066
13.947	69865	13.947	75469	13.947	85175
13.954	123146	13.954	129138	13.954	144829
13.962	204578	13.962	210728	13.962	251349
13.969	315896	13.969	336627	13.969	395005
13.976	440142	13.976	470465	13.976	521949
13.984	498435	13.984	487926	13.984	555200
13.991	398833	13.991	395127	13.991	438406
13.999	262146	13.999	262610	13.998	284443
14.006	180018	14.006	174320	14.006	180757
14.013	114298	14.013	110328	14.013	113152
14.021	84578	14.021	88130	14.021	94363
14.028	87858	14.028	92539	14.028	100712
14.035	102554	14.035	104920	14.035	113991
14.043	102566	14.043	101099	14.043	106792
14.05	96435	14.05	95981	14.05	114290
14.058	108037	14.058	113315	14.057	133670
14.065	114335	14.065	119445	14.065	128236
14.072	104837	14.072	115182	14.072	130028
14.08	145852	14.08	141468	14.08	178592
14.087	204055	14.087	208069	14.087	251208
14.094	254644	14.094	253802	14.094	297090
14.102	279317	14.102	275780	14.102	305147
14.109	244886	14.109	253753	14.109	269003
14.117	178822	14.117	183677	14.116	187248
14.124	144073	14.124	148375	14.124	178925
14.131	268346	14.131	293897	14.131	386760
14.139	629057	14.139	661678	14.139	838518
14.146	1040660	14.146	1036190	14.146	1230750
14.153	1065220	14.153	1072670	14.153	1128170
14.161	692015	14.161	682193	14.161	682656
14.168	286394	14.168	285680	14.168	272844
14.176	123747	14.176	121674	14.175	119701
14.183	92817	14.183	98967	14.183	108865
14.19	94639	14.19	91029	14.19	100528
14.198	79335	14.198	76543	14.198	82908
14.205	59350	14.205	58903	14.205	60330
14.212	38723	14.212	38538	14.212	40614
14.22	33797	14.22	30853	14.22	32642
14.227	26639	14.227	28397	14.227	29780
14.235	24723	14.235	29488	14.234	29700
14.242	27895	14.242	30330	14.242	34247
14.249	43303	14.249	45146	14.249	55278
14.257	82046	14.257	89254	14.257	107620
14.264	149293	14.264	147141	14.264	178119
14.271	181252	14.271	177832	14.271	208113
14.279	135970	14.279	148942	14.279	150680
14.286	84470	14.286	92427	14.286	90349
14.294	52622	14.294	55821	14.293	60432
14.301	52002	14.301	54572	14.301	56786
14.308	55522	14.308	56026	14.308	64639
14.316	57532	14.316	55768	14.316	61878
14.323	51479	14.323	55995	14.323	57974
14.33	49123	14.33	50168	14.33	49648
14.338	46088	14.338	50057	14.338	53614
14.345	84587	14.345	97842	14.345	129140
14.353	313590	14.353	320575	14.353	463988
14.36	889711	14.36	951371	14.36	1226730
14.367	1796810	14.367	1876220	14.367	2161570
14.375	2237040	14.375	2256470	14.375	2426080
14.382	1657140	14.382	1692960	14.382	1785290
14.389	746052	14.389	743375	14.389	790143
14.397	236193	14.397	230267	14.397	243912
14.404	71222	14.404	70401	14.404	67084
14.412	39667	14.412	36504	14.412	38773
14.419	32224	14.419	33288	14.419	37876
14.426	33767	14.426	30095	14.426	33278
14.434	31090	14.434	31031	14.434	33946
14.441	28090	14.441	31351	14.441	31374
14.448	29482	14.448	30512	14.448	30765
14.456	29852	14.456	31581	14.456	32587
14.463	29671	14.463	30610	14.463	33296
14.471	30166	14.471	31438	14.471	33436
14.478	28588	14.478	31679	14.478	32523
14.485	34352	14.485	36933	14.485	38889
14.493	45071	14.493	50417	14.493	57649
14.5	71305	14.5	76631	14.5	91025
14.507	116450	14.507	122795	14.507	156153
14.515	215833	14.515	237805	14.515	270547
14.522	348847	14.522	359997	14.522	402372
14.53	393688	14.53	382126	14.53	437488
14.537	307220	14.537	309033	14.537	348554
14.544	229777	14.544	230886	14.544	255910
14.552	210436	14.552	208573	14.552	231687
14.559	199310	14.559	205503	14.559	220038
14.566	205840	14.566	204070	14.566	232286
14.574	200573	14.574	222780	14.574	234042
14.581	182599	14.581	181802	14.581	186557
14.589	127380	14.589	115258	14.589	116344
14.596	62685	14.596	60630	14.596	58721
14.603	46764	14.603	50512	14.603	53154
14.611	81897	14.611	88881	14.611	109516
14.618	186259	14.618	186623	14.618	236756
14.625	295065	14.625	308542	14.625	333475
14.633	311872	14.633	312514	14.633	334395
14.64	203792	14.64	209327	14.64	213942
14.648	101526	14.648	97998	14.648	97349
14.655	52964	14.655	55763	14.655	57765
14.662	68257	14.662	78111	14.662	90991
14.67	136489	14.67	145283	14.67	178792
14.677	228435	14.677	239786	14.677	273667
14.684	258907	14.684	256946	14.684	277651
14.692	191800	14.692	195803	14.692	200860
14.699	116572	14.699	121983	14.699	115893
14.707	84789	14.707	89001	14.707	87223
14.714	95124	14.714	97690	14.714	105362
14.721	103608	14.721	107764	14.721	104013
14.729	95849	14.729	96388	14.729	94252
14.736	94030	14.736	96715	14.736	97160
14.743	156879	14.743	166010	14.743	191234
14.751	312880	14.751	320665	14.751	360620
14.758	456898	14.758	441252	14.758	515646
14.766	434593	14.766	382204	14.766	447721
14.773	265467	14.773	229354	14.773	296382
14.78	125954	14.78	109794	14.78	147052
14.788	73187	14.788	75391	14.788	79962
14.795	66476	14.795	69509	14.795	83740
14.803	100163	14.802	95309	14.802	121494
14.81	164629	14.81	162705	14.81	214089
14.817	311958	14.817	308533	14.817	410999
14.825	583323	14.825	558914	14.825	733401
14.832	858880	14.832	786561	14.832	932452
14.839	861423	14.839	783848	14.839	859874
14.847	560059	14.847	508158	14.847	472972
14.854	280184	14.854	252134	14.854	243225
14.862	161454	14.861	140958	14.861	138358
14.869	90429	14.869	92061	14.869	94977
14.876	60306	14.876	63436	14.876	60487
14.884	50694	14.884	49956	14.884	54958
14.891	53553	14.891	51068	14.891	56180
14.898	56696	14.898	53462	14.898	61224
14.906	52050	14.906	49978	14.906	55504
14.913	49685	14.913	51846	14.913	55676
14.921	71740	14.92	77117	14.92	90540
14.928	145536	14.928	151554	14.928	205345
14.935	272131	14.935	288256	14.935	382865
14.943	383811	14.943	378577	14.943	445273
14.95	334183	14.95	333474	14.95	328596
14.957	215831	14.957	219347	14.957	214451
14.965	179137	14.965	165896	14.965	200541
14.972	255504	14.972	246028	14.972	299966
14.98	349774	14.979	357424	14.979	415011
14.987	371689	14.987	367147	14.987	407041
14.994	283216	14.994	278026	14.994	291387
15.002	170427	15.002	166334	15.002	169903
15.009	101109	15.009	93107	15.009	96431
15.016	56126	15.016	61426	15.016	63361
15.024	48216	15.024	46802	15.024	49208
15.031	41009	15.031	42017	15.031	44187
15.039	33380	15.038	35456	15.038	34946
15.046	30485	15.046	34208	15.046	35682
15.053	29599	15.053	33269	15.053	36993
15.061	35047	15.061	38091	15.061	41428
15.068	45375	15.068	48424	15.068	61645
15.075	81531	15.075	75839	15.075	97850
15.083	122578	15.083	124778	15.083	162073
15.09	150824	15.09	155703	15.09	168016
15.098	144974	15.097	138976	15.097	151186
15.105	113656	15.105	113710	15.105	130834
15.112	138567	15.112	144650	15.112	193955
15.12	247301	15.12	249034	15.12	331393
15.127	355144	15.127	355589	15.127	411806
15.134	337680	15.134	327022	15.134	341440
15.142	212436	15.142	208066	15.142	172652
15.149	95634	15.149	90641	15.149	75487
15.157	49570	15.156	46119	15.156	41572
15.164	53218	15.164	51392	15.164	70971
15.171	138573	15.171	137041	15.171	208323
15.179	368249	15.179	365962	15.179	530128
15.186	691627	15.186	719202	15.186	833964
15.193	846044	15.193	873004	15.193	934210
15.201	654771	15.201	663052	15.201	665895
15.208	363036	15.208	357168	15.208	325071
15.216	158230	15.215	150848	15.215	141180
15.223	86904	15.223	86553	15.223	81864
15.23	56735	15.23	53187	15.23	50352
15.238	42895	15.238	43389	15.238	41935
15.245	41060	15.245	41635	15.245	35918
15.252	39016	15.252	38332	15.252	31261
15.26	34507	15.26	35905	15.26	30673
15.267	34750	15.267	36572	15.267	28790
15.275	34159	15.274	34937	15.274	33158
15.282	35095	15.282	38079	15.282	37143
15.289	43978	15.289	46302	15.289	50786
15.297	65114	15.297	67472	15.297	78285
15.304	91726	15.304	89836	15.304	101096
15.311	98579	15.311	93488	15.311	96188
15.319	73899	15.319	71460	15.319	60427
15.326	48052	15.326	50969	15.326	48862
15.334	47436	15.333	52587	15.333	57632
15.341	84602	15.341	93193	15.341	106430
15.348	144196	15.348	157910	15.348	193217
15.356	210243	15.356	212158	15.356	236354
15.363	191328	15.363	198898	15.363	199033
15.37	151800	15.37	151513	15.37	166936
15.378	117479	15.378	128587	15.378	128568
15.385	106272	15.385	106564	15.385	108450
15.393	86992	15.392	87420	15.392	92872
15.4	73699	15.4	72739	15.4	80003
15.407	66504	15.407	63092	15.407	71083
15.415	65096	15.415	62797	15.415	70435
15.422	64983	15.422	60028	15.422	67892
15.429	55617	15.429	55821	15.429	54309
15.437	41255	15.437	42404	15.437	36551
15.444	37977	15.444	36642	15.444	37359
15.452	34223	15.451	34063	15.451	34292
15.459	37405	15.459	34597	15.459	34305
15.466	35590	15.466	39221	15.466	37229
15.474	39139	15.474	40835	15.474	40488
15.481	47371	15.481	47638	15.481	54916
15.488	69530	15.488	82014	15.488	94427
15.496	117078	15.496	128673	15.496	157929
15.503	160278	15.503	174577	15.503	189756
15.511	184769	15.51	180544	15.51	207370
15.518	172283	15.518	170040	15.518	192636
15.525	140976	15.525	144619	15.525	150612
15.533	97390	15.533	102573	15.533	89601
15.54	71799	15.54	69727	15.54	72613
15.547	59163	15.547	64329	15.547	61167
15.555	50611	15.555	54250	15.555	50280
15.562	47729	15.562	49655	15.562	49130
15.57	46023	15.569	48023	15.569	43642
15.577	38937	15.577	39629	15.577	37775
15.584	36554	15.584	37929	15.584	42682
15.592	40829	15.592	37786	15.592	39258
15.599	36457	15.599	36430	15.599	39157
15.606	35800	15.606	33523	15.606	38253
15.614	33800	15.614	36314	15.614	31521
15.621	33492	15.621	34184	15.621	31060
15.629	31565	15.628	29116	15.628	28794
15.636	33775	15.636	33082	15.636	34369
15.643	36246	15.643	34565	15.643	42280
15.651	47567	15.651	41782	15.651	47809
15.658	50431	15.658	52777	15.658	53818
15.665	57889	15.665	61153	15.665	73016
15.673	81462	15.673	80225	15.673	99337
15.68	103528	15.68	104341	15.68	122362
15.688	114579	15.687	116746	15.687	127132
15.695	104804	15.695	105228	15.695	94578
15.702	76646	15.702	81203	15.702	67425
15.71	56217	15.71	55273	15.71	51198
15.717	50000	15.717	47635	15.717	47980
15.724	46384	15.724	47569	15.724	50753
15.732	51024	15.732	51162	15.732	57736
15.739	50990	15.739	53402	15.739	62224
15.747	50242	15.746	55591	15.746	56284
15.754	50643	15.754	53916	15.754	49365
15.761	56507	15.761	57403	15.761	50625
15.769	53838	15.769	59742	15.769	51356
15.776	53600	15.776	56195	15.776	52298
15.783	48719	15.783	48029	15.783	48951
15.791	48115	15.791	44193	15.791	42315
15.798	39684	15.798	43068	15.798	36658
15.806	45154	15.805	44803	15.805	42406
15.813	56414	15.813	53198	15.813	63403
15.82	78680	15.82	73608	15.82	86747
15.828	98348	15.828	91019	15.828	95244
15.835	97451	15.835	94698	15.835	90893
15.842	77950	15.842	71691	15.842	60724
15.85	55300	15.85	57940	15.85	43570
15.857	42018	15.857	39786	15.857	34553
15.865	38899	15.864	35105	15.864	33894
15.872	34660	15.872	34540	15.872	34474
15.879	36378	15.879	34305	15.879	30657
15.887	32985	15.887	30955	15.887	30476
15.894	35256	15.894	35856	15.894	31677
15.901	39923	15.901	41575	15.901	40894
15.909	54814	15.909	58140	15.909	65984
15.916	93297	15.916	97199	15.916	126973
15.924	164668	15.923	169218	15.923	230723
15.931	244426	15.931	256593	15.931	295412
15.938	293021	15.938	269898	15.938	301436
15.946	239495	15.946	220553	15.946	211265
15.953	139619	15.953	129807	15.953	109625
15.96	75294	15.96	70072	15.96	56222
15.968	48267	15.968	45309	15.968	44328
15.975	39427	15.975	43791	15.975	41571
15.983	41587	15.982	41748	15.982	37814
15.99	35299	15.99	37578	15.99	35233
15.997	35221	15.997	37089	15.997	32601
16.005	34119	16.005	34627	16.005	31843
16.012	36048	16.012	37568	16.012	34656
16.019	37357	16.019	43762	16.019	44145
16.027	46053	16.027	42000	16.027	46418
16.034	43424	16.034	48815	16.034	49983
16.042	56821	16.041	55442	16.041	67302
16.049	78038	16.049	84608	16.049	107277
16.056	111080	16.056	119656	16.056	135606
16.064	141150	16.064	150016	16.064	167970
16.071	168343	16.071	161596	16.071	189163
16.078	171496	16.078	169836	16.078	186639
16.086	168178	16.086	167996	16.086	181085
16.093	149605	16.093	142151	16.093	145656
16.101	114598	16.1	111598	16.1	110162
16.108	83255	16.108	80918	16.108	78606
16.115	68515	16.115	68392	16.115	66986
16.123	53163	16.123	58248	16.123	61379
16.13	60919	16.13	63197	16.13	68893
16.137	66692	16.137	69752	16.137	74520
16.145	73081	16.145	68698	16.145	71865
16.152	65442	16.152	65926	16.152	66630
16.16	55658	16.159	57439	16.159	56435
16.167	53816	16.167	60168	16.167	56130
16.174	57228	16.174	50968	16.174	52714
16.182	55385	16.182	56584	16.182	53649
16.189	51860	16.189	51268	16.189	56065
16.196	48147	16.196	55879	16.196	53065
16.204	45617	16.204	50074	16.204	52314
16.211	42204	16.211	51307	16.211	46214
16.219	41251	16.218	41070	16.218	42248
16.226	39664	16.226	36530	16.226	38297
16.233	33353	16.233	34426	16.233	33320
16.241	33977	16.241	35106	16.241	36090
16.248	35038	16.248	32806	16.248	37685
16.255	34475	16.255	36904	16.255	40170
16.263	32768	16.263	39324	16.263	37766
16.27	33441	16.27	37490	16.27	37458
16.278	34631	16.277	36750	16.277	33729
16.285	35544	16.285	35602	16.285	35538
16.292	31660	16.292	32615	16.292	37090
16.3	36830	16.3	34786	16.3	43406
16.307	37943	16.307	36336	16.307	40327
16.314	43820	16.314	39896	16.314	44087
16.322	43727	16.322	40910	16.322	45406
16.329	39802	16.329	39832	16.329	40703
16.337	31843	16.336	37265	16.336	36209
16.344	30555	16.344	33694	16.344	31601
16.351	28609	16.351	28659	16.351	31266
16.359	31448	16.359	28649	16.359	32619
16.366	32591	16.366	33678	16.366	37335
16.373	34847	16.373	31126	16.373	40755
16.381	42843	16.381	38746	16.381	50340
16.388	48639	16.388	50571	16.388	63062
16.396	54508	16.395	52994	16.395	63088
16.403	53208	16.403	50837	16.403	60505
16.41	49774	16.41	45794	16.41	46981
16.418	40678	16.418	39474	16.418	43236
16.425	34726	16.425	38414	16.425	39366
16.432	39125	16.432	39318	16.432	49348
16.44	46474	16.44	49239	16.44	60524
16.447	59464	16.447	61476	16.447	79407
16.455	77943	16.454	70488	16.454	89955
16.462	87516	16.462	79382	16.462	96588
16.469	86337	16.469	84729	16.469	80075
16.477	71713	16.477	68811	16.477	63888
16.484	54368	16.484	54123	16.484	53903
16.491	46489	16.491	44980	16.491	48620
16.499	47163	16.499	51014	16.499	58317
16.506	49278	16.506	55028	16.506	74860
16.514	76712	16.514	81317	16.513	121107
16.521	109256	16.521	122254	16.521	169265
16.528	152470	16.528	173400	16.528	214729
16.536	182567	16.536	197328	16.536	218103
16.543	162522	16.543	162408	16.543	162368
16.55	123530	16.55	116783	16.55	114321
16.558	85442	16.558	79350	16.558	73064
16.565	59549	16.565	56877	16.565	52142
16.573	48625	16.573	47025	16.572	52519
16.58	49358	16.58	48327	16.58	63083
16.587	68491	16.587	71267	16.587	98526
16.595	115246	16.595	110030	16.595	175638
16.602	197100	16.602	189108	16.602	280503
16.609	280477	16.609	289204	16.609	362882
16.617	325068	16.617	342234	16.617	374118
16.624	281893	16.624	276684	16.624	276190
16.632	199414	16.631	191761	16.631	172012
16.639	125518	16.639	126252	16.639	126617
16.646	96993	16.646	100817	16.646	96748
16.654	83145	16.654	85221	16.654	79069
16.661	63649	16.661	66477	16.661	58344
16.668	56524	16.668	46226	16.668	49139
16.676	40795	16.676	41541	16.676	42511
16.683	39274	16.683	40387	16.683	40961
16.691	39687	16.691	36527	16.69	43027
16.698	35852	16.698	36035	16.698	37299
16.705	33765	16.705	32569	16.705	36245
16.713	30376	16.713	33351	16.713	37730
16.72	34463	16.72	36071	16.72	46265
16.727	47797	16.727	48324	16.727	66119
16.735	73037	16.735	74851	16.735	105786
16.742	104832	16.742	113500	16.742	154548
16.75	154957	16.75	167939	16.749	221382
16.757	208916	16.757	214226	16.757	274738
16.764	253726	16.764	251790	16.764	320199
16.772	264999	16.772	263873	16.772	315536
16.779	241588	16.779	244710	16.779	282576
16.786	215988	16.786	213088	16.786	229202
16.794	195755	16.794	193381	16.794	236145
16.801	228731	16.801	223146	16.801	313290
16.809	331146	16.809	308594	16.808	454182
16.816	481133	16.816	435368	16.816	614277
16.823	592792	16.823	541393	16.823	637115
16.831	583550	16.831	555393	16.831	574310
16.838	499757	16.838	456962	16.838	438887
16.845	345364	16.845	335831	16.845	267809
16.853	209564	16.853	210591	16.853	162621
16.86	125642	16.86	129271	16.86	118678
16.868	99120	16.868	100383	16.867	115447
16.875	105925	16.875	103298	16.875	125749
16.882	127236	16.882	116079	16.882	164851
16.89	166367	16.89	164107	16.89	232981
16.897	229862	16.897	236179	16.897	322584
16.904	316379	16.904	335939	16.904	442130
16.912	380639	16.912	414189	16.912	474913
16.919	382080	16.919	396516	16.919	411285
16.927	305960	16.927	290732	16.926	274479
16.934	186873	16.934	171185	16.934	158580
16.941	108586	16.941	105328	16.941	91579
16.949	72173	16.949	67879	16.949	65365
16.956	59352	16.956	56340	16.956	56125
16.963	50871	16.963	52992	16.963	52673
16.971	49885	16.971	46126	16.971	50544
16.978	45402	16.978	47206	16.978	48588
16.986	44196	16.986	44626	16.985	53392
16.993	51933	16.993	48280	16.993	72554
17	74742	17	74479	17	109599
17.008	114666	17.008	109832	17.008	172273
17.015	182348	17.015	173326	17.015	257278
17.022	259701	17.022	244692	17.022	333900
17.03	325099	17.03	306846	17.03	367815
17.037	305368	17.037	299649	17.037	312425
17.045	238427	17.045	245021	17.044	217843
17.052	142625	17.052	148337	17.052	123763
17.059	82270	17.059	87491	17.059	69629
17.067	51934	17.067	55705	17.067	51368
17.074	41059	17.074	43319	17.074	42965
17.081	43315	17.081	46677	17.081	41107
17.089	38464	17.089	39452	17.089	45580
17.096	38385	17.096	43018	17.096	42499
17.104	42645	17.104	42362	17.103	43921
17.111	43922	17.111	42207	17.111	47119
17.118	45943	17.118	41576	17.118	49008
17.126	48959	17.126	40062	17.126	44646
17.133	43780	17.133	43559	17.133	47461
17.14	46014	17.14	44028	17.14	46852
17.148	48619	17.148	44046	17.148	44158
17.155	45282	17.155	43252	17.155	51443
17.163	42715	17.163	47225	17.162	53982
17.17	49632	17.17	50143	17.17	60185
17.177	59537	17.177	59490	17.177	70499
17.185	62532	17.185	63368	17.185	71911
17.192	69723	17.192	64404	17.192	73229
17.199	69610	17.199	70953	17.199	64794
17.207	59450	17.207	57768	17.207	63568
17.214	57436	17.214	55341	17.214	65003
17.222	58961	17.222	56796	17.221	66666
17.229	59065	17.229	60202	17.229	75121
17.236	59020	17.236	62514	17.236	67365
17.244	60039	17.244	57824	17.244	60005
17.251	56774	17.251	57102	17.251	59872
17.258	52227	17.258	51579	17.258	62214
17.266	51080	17.266	53584	17.266	72515
17.273	75092	17.273	68405	17.273	90852
17.281	84099	17.281	89058	17.28	115920
17.288	106263	17.288	110311	17.288	144490
17.295	125579	17.295	130474	17.295	149371
17.303	119550	17.303	127680	17.303	143694
17.31	121094	17.31	122188	17.31	136949
17.317	120002	17.317	116229	17.317	146619
17.325	130791	17.325	134191	17.325	166801
17.332	158002	17.332	164069	17.332	189653
17.34	166670	17.34	172502	17.339	210550
17.347	160778	17.347	166849	17.347	183562
17.354	141451	17.354	136300	17.354	130423
17.362	100888	17.362	98946	17.362	87332
17.369	62580	17.369	71875	17.369	54254
17.376	46623	17.376	48295	17.376	45019
17.384	46499	17.384	39920	17.384	44478
17.391	42442	17.391	46096	17.391	46210
17.399	46144	17.399	47192	17.399	60787
17.406	54709	17.406	56398	17.406	76594
17.413	73758	17.413	75131	17.413	93905
17.421	87807	17.421	87137	17.421	107105
17.428	91908	17.428	94650	17.428	102795
17.435	84244	17.435	82405	17.435	87045
17.443	70748	17.443	81946	17.443	68961
17.45	64027	17.45	62928	17.45	60697
17.458	56517	17.458	56421	17.458	72928
17.465	65646	17.465	69952	17.465	86993
17.472	76329	17.472	75250	17.472	95775
17.48	85307	17.48	89233	17.48	105321
17.487	90152	17.487	90801	17.487	109043
17.494	87586	17.494	88558	17.494	100268
17.502	77157	17.502	85430	17.502	89359
17.509	80839	17.509	79998	17.509	84959
17.517	73931	17.517	71037	17.517	79548
17.524	70398	17.524	67716	17.524	79856
17.531	71134	17.531	68612	17.531	95142
17.539	86534	17.539	88364	17.539	132184
17.546	113895	17.546	117769	17.546	160122
17.553	141006	17.553	140420	17.553	179274
17.561	145230	17.561	153074	17.561	191094
17.568	144422	17.568	150936	17.568	171426
17.576	138805	17.576	137569	17.576	153933
17.583	122591	17.583	133670	17.583	146360
17.59	123173	17.59	122651	17.59	148943
17.598	125734	17.598	135957	17.598	156346
17.605	137633	17.605	141570	17.605	170652
17.612	142240	17.612	148058	17.612	170537
17.62	152496	17.62	147072	17.62	161256
17.627	145930	17.627	143361	17.627	169101
17.635	148698	17.635	144773	17.634	193805
17.642	179292	17.642	181046	17.642	245973
17.649	223203	17.649	218164	17.649	316720
17.657	278361	17.657	285573	17.657	362674
17.664	324184	17.664	325961	17.664	365299
17.671	315525	17.671	319563	17.671	330191
17.679	254906	17.679	260546	17.679	241849
17.686	191053	17.686	196639	17.686	170095
17.694	141981	17.694	135595	17.694	151105
17.701	123279	17.701	122108	17.701	144442
17.708	116601	17.708	111513	17.708	138509
17.716	121294	17.716	115912	17.716	127516
17.723	112942	17.723	110330	17.723	102989
17.73	91667	17.73	90579	17.73	85390
17.738	68836	17.738	71084	17.738	65042
17.745	60734	17.745	58133	17.745	60337
17.753	59497	17.753	57917	17.753	77138
17.76	74953	17.76	75730	17.76	111867
17.767	122152	17.767	108859	17.767	172543
17.775	193778	17.775	176801	17.775	274764
17.782	258247	17.782	255737	17.782	361253
17.79	320886	17.789	324692	17.789	438270
17.797	346450	17.797	358967	17.797	432742
17.804	326610	17.804	343043	17.804	368752
17.812	285865	17.812	297180	17.812	314537
17.819	235097	17.819	254043	17.819	257590
17.826	197011	17.826	205175	17.826	213442
17.834	178723	17.834	171568	17.834	191624
17.841	168937	17.841	174610	17.841	194891
17.849	169845	17.848	165777	17.848	204997
17.856	166838	17.856	166411	17.856	201743
17.863	169718	17.863	171293	17.863	196739
17.871	159642	17.871	163118	17.871	210913
17.878	180892	17.878	185056	17.878	272248
17.885	229325	17.885	240761	17.885	371896
17.893	317817	17.893	326923	17.893	509882
17.9	440222	17.9	444226	17.9	619954
17.908	543947	17.907	524838	17.907	617456
17.915	535602	17.915	550684	17.915	562758
17.922	504254	17.922	522962	17.922	514075
17.93	479962	17.93	478695	17.93	515386
17.937	451888	17.937	451517	17.937	553500
17.944	446449	17.944	442747	17.944	599007
17.952	430680	17.952	434493	17.952	633606
17.959	434823	17.959	443743	17.959	637819
17.967	437479	17.966	434762	17.966	588292
17.974	445300	17.974	433925	17.974	525811
17.981	406801	17.981	417861	17.981	438315
17.989	331593	17.989	334015	17.989	326536
17.996	253065	17.996	254525	17.996	251119
18.003	194075	18.003	189028	18.003	207758
18.011	169297	18.011	152996	18.011	190489
18.018	154206	18.018	142776	18.018	176523
18.026	138927	18.025	131293	18.025	146435
18.033	128120	18.033	119310	18.033	118204
18.04	104279	18.04	97358	18.04	92200
18.048	87177	18.048	80064	18.048	71499
18.055	64012	18.055	63273	18.055	59121
18.062	59817	18.062	58829	18.062	58863
18.07	52178	18.07	53860	18.07	61339
18.077	53878	18.077	53790	18.077	67815
18.085	59978	18.084	63153	18.084	78654
18.092	75717	18.092	74601	18.092	101483
18.099	99365	18.099	100605	18.099	138807
18.107	128527	18.107	129204	18.107	188681
18.114	163832	18.114	164208	18.114	217906
18.121	193088	18.121	190108	18.121	226007
18.129	196439	18.129	194807	18.129	212603
18.136	179271	18.136	181489	18.136	181567
18.144	143155	18.143	140967	18.143	128414
18.151	104401	18.151	106778	18.151	102240
18.158	88165	18.158	88396	18.158	87192
18.166	77558	18.166	74293	18.166	86313
18.173	78754	18.173	71458	18.173	90149
18.18	77434	18.18	77693	18.18	78753
18.188	73410	18.188	70819	18.188	77979
18.195	69115	18.195	66358	18.195	80400
18.203	70641	18.202	73570	18.202	87523
18.21	76966	18.21	74891	18.21	94442
18.217	84797	18.217	84346	18.217	108365
18.225	99196	18.225	96039	18.225	118469
18.232	102719	18.232	102080	18.232	120762
18.239	106235	18.239	103732	18.239	118354
18.247	102884	18.247	104964	18.247	108410
18.254	103904	18.254	98954	18.254	100980
18.262	96718	18.261	95267	18.261	100062
18.269	95388	18.269	93740	18.269	102307
18.276	91126	18.276	90075	18.276	103212
18.284	90616	18.284	90887	18.284	89915
18.291	87038	18.291	85316	18.291	91275
18.298	81260	18.298	80566	18.298	76788
18.306	67821	18.306	69520	18.306	68494
18.313	60609	18.313	63366	18.313	57956
[truncated: 7,517 more rows]
